# Supplementary material for: Ligand-dependent spatiotemporal signaling profiles of the μ-opioid receptor are controlled by distinct protein-interaction networks
Source: J Biol Chem. 2019 Sep 12;294(44):16198–213. doi: 10.1074/jbc.RA119.008685 (PMC6827304; doi:10.1074/jbc.RA119.008685)
Supplement: Supporting Information [file supp_RA119.008685_144637_1_supp_391025_pxf18b.xlsx]

## Sheet: proteinGroups
Table S1. Protein identification following streptavidin pulldown and LC-MS/MS. The table lists protein IDs/accession numbers from the SwissProt database (accessed in November 2017), protein name, the number of unique peptides identified, the % coverage of each protein assigned (combining unique and razor peptides), and the quantification (LFQ) for each protein within each experimental condition. …
Protein IDs	Majority protein IDs	Protein names	Unique peptides	Unique + razor sequence coverage [%]	LFQ Intensity
					D10_1	D10_2	D10_3	D60_1	D60_2	D60_3	M10_1	M10_2	M10_3	M60_1	M60_2	M60_3	V10_1	V10_2	V10_3	V60_1	V60_2	V60_3
Q99613	Q99613	Eukaryotic translation initiation factor 3 subunit C	6	8.7	0	1851100	2502100	2101900	3783500	2301300	0	0	0	1425100	2036800	2281400	1749100	1471900	3015500	1177800	2130200	2650500
CON__A2A5Y0	CON__A2A5Y0		2	7.5	0	0	0	2676400	0	0	0	0	0	0	0	0	0	0	0	0	0	0
CON__ENSEMBL:ENSBTAP00000024466	CON__ENSEMBL:ENSBTAP00000024466		2	7	0	0	0	0	0	0	0	0	0	0	0	0	321330	0	0	0	0	0
CON__ENSEMBL:ENSBTAP00000034412	CON__ENSEMBL:ENSBTAP00000034412		2	9.5	0	0	0	0	0	0	0	0	0	0	0	0	0	0	0	0	0	0
CON__O43790	CON__O43790	Keratin, type II cuticular Hb6	5	43.4	669370	585020	529640	51183000	633750	863610	864630	579080	0	535630	1743900	28879000	361230	199390000	2553000	383060	389640	476800
CON__O76009	CON__O76009	Keratin, type I cuticular Ha3-I	0	3.7	0	0	0	0	0	0	0	0	0	0	0	0	0	1746400	0	0	0	0
CON__O76013	CON__O76013	Keratin, type I cuticular Ha6	2	7.5	0	0	0	0	0	0	0	0	0	0	0	0	0	0	0	0	0	0
CON__O95678	CON__O95678	Keratin, type II cytoskeletal 75	2	2.2	0	0	0	0	0	0	0	0	0	0	0	0	0	0	0	0	0	0
CON__P00761	CON__P00761		7	42	14226000000	9085200000	13415000000	11863000000	7897200000	8457700000	13591000000	13187000000	4076600000	8718100000	15353000000	7858600000	9351000000	8011800000	6109500000	10472000000	5576500000	4677200000
CON__P01966	CON__P01966		2	41.5	0	6024600	2693800	3239100	16413000	7552500	0	0	0	1953700	6882300	7238700	1994000	7096500	5048300	2229600	7097200	4623100
CON__P02533	CON__P02533	Keratin, type I cytoskeletal 14	2	29.9	74071000	266860000	119980000	83273000	161660000	160440000	97458000	281190000	98218000	167720000	132200000	134910000	77823000	256250000	166600000	166550000	154640000	106030000
CON__P02538	CON__P02538	Keratin, type II cytoskeletal 6A	2	38.8	128810000	306430000	272190000	123130000	165710000	369560000	149140000	332750000	824490000	247180000	174890000	148520000	107730000	330860000	312950000	325560000	256770000	159790000
CON__P02662	CON__P02662		2	13.6	0	776950	0	0	0	0	0	0	0	0	1262200	0	0	0	3509300	0	0	0
CON__P02663	CON__P02663		2	9.2	0	12290000	0	0	3237700	0	0	0	0	0	4427700	0	0	15181000	20487000	0	2271700	0
CON__P02666	CON__P02666		2	6.7	0	9175100	0	0	7547000	0	0	18142000	0	0	11067000	4769700	0	9513700	32021000	0	6869300	0
CON__P02668	CON__P02668		3	19.5	0	1914300	0	0	1069900	0	0	0	0	0	1767700	0	0	2172000	6833800	0	0	0
CON__P02672	CON__P02672		2	3.4	0	0	0	0	0	0	0	0	0	0	0	0	0	0	0	0	0	0
CON__P02768-1	CON__P02768-1	Serum albumin	15	25.1	0	13599000	1149200	433020	14362000	815090	0	1003100	0	1128600	1982600	901190	871750	16844000	2667800	1198200	2220300	627350
CON__P02769	CON__P02769		34	61.3	380020000	309120000	843980000	142870000	371890000	772730000	157580000	410360000	725850000	83801000	451820000	1618100000	79786000	392120000	295450000	80891000	309120000	233250000
CON__P04259	CON__P04259		0	6.6	4416500	18907000	0	3795200	4853300	19168000	6184800	11723000	0	6515700	5163700	4894200	3482400	24583000	12880000	31113000	17624000	4530500
CON__P06868	CON__P06868		6	8.9	0	1026100	0	982050	927210	867640	0	0	0	0	0	754430	0	860760	909690	0	1007400	1120500
CON__P08727	CON__P08727	Keratin, type I cytoskeletal 19	2	4.5	4200500	3989200	0	0	0	0	0	4842000	0	0	0	1134700	0	0	3709400	0	0	0
CON__P08779	CON__P08779	Keratin, type I cytoskeletal 16	14	53.7	304970000	425340000	441770000	199620000	256550000	545010000	271330000	944360000	166640000	364910000	246140000	193860000	148020000	453180000	340640000	492670000	406790000	237930000
CON__P12763	CON__P12763		6	24	4788000	14338000	7297800	3830500	21208000	15726000	2303700	4334800	16540000	4029200	16917000	14136000	5467200	26368000	14400000	3629800	7919800	6652200
CON__P13645	CON__P13645	Keratin, type I cytoskeletal 10	18	47	3984100000	5442100000	4144900000	1864500000	2835700000	3117000000	6084900000	4682600000	1422700000	4594000000	4159900000	5204400000	4057400000	4318600000	2720800000	3882300000	4453000000	2432700000
CON__P13646-1	CON__P13646-1		2	16.8	40874000	6623700	2286700	587890	0	922840	0	22880000	0	1382200	13417000	1210600	0	0	11048000	1730800	0	7666100
CON__P13647	CON__P13647	Keratin, type II cytoskeletal 5	5	30.3	193660000	419710000	292420000	145520000	235210000	252240000	168540000	284030000	184400000	355670000	266630000	282240000	168780000	354920000	240910000	262110000	305480000	166750000
CON__P19012	CON__P19012	Keratin, type I cytoskeletal 15	4	15.1	0	0	0	0	0	0	0	0	0	0	0	0	0	0	0	0	0	0
CON__P19013	CON__P19013	Keratin, type II cytoskeletal 4	7	18.4	25081000	6921000	5577500	0	0	3675200	0	20969000	0	5178700	3034100	3967000	0	6057600	5843900	6065400	5778900	4418600
CON__P34955	CON__P34955		3	6.7	0	1042800	0	919500	933380	0	0	0	0	981510	892060	0	969640	1471000	0	935130	923540	0
CON__P35527	CON__P35527	Keratin, type I cytoskeletal 9	26	57	1785000000	4394000000	2684800000	1319800000	2068400000	2338800000	1484900000	2734100000	443420000	2995100000	2078400000	2287200000	1230500000	2801300000	2396700000	2106100000	2652600000	1806700000
CON__P41361	CON__P41361		6	14.8	0	2080200	1219100	988760	1975500	1632600	0	2184200	0	898850	1979900	849010	755020	1811200	1628400	680770	1194500	0
CON__P78386	CON__P78386	Keratin, type II cuticular Hb5	4	13	0	303430	0	0	0	0	0	0	0	376580	0	661650	0	18260000	0	0	0	0
CON__Q04695	CON__Q04695	Keratin, type I cytoskeletal 17	4	23.6	28677000	35755000	31243000	17261000	21070000	44922000	29095000	53565000	220570000	32345000	20863000	21923000	15556000	25550000	36317000	27042000	31740000	12535000
CON__Q29443	CON__Q29443		2	3.9	0	419500	0	288690	383520	0	0	0	0	0	401450	0	0	577310	313720	285370	0	0
CON__Q14525	CON__Q14525	Keratin, type I cuticular Ha3-II	3	17.3	699510	344320	332670	561560	286970	255520	0	0	0	437520	517470	3947800	0	50070000	152840	0	248570	0
CON__Q14CN4-1	CON__Q14CN4-1;	Keratin, type II cytoskeletal 72	0	2.2	0	0	0	0	0	0	0	0	0	0	0	0	0	0	0	188370	0	0
CON__Q9UE12	CON__Q9UE12	Keratin, type I cuticular Ha1	3	43	845120	432690	181290	46780000	279740	599090	624070	814940	142610	462220	1355000	10871000	194210	131770000	245830	118750	223210	312470
CON__Q28107	CON__Q28107	Coagulation factor V	2	1	0	0	782680	0	0	655870	0	0	0	0	0	0	0	0	0	0	0	0
CON__Q7RTS7	CON__Q7RTS7	Keratin, type II cytoskeletal 74	0	2.3	0	0	0	0	0	0	0	0	0	0	0	35853000	0	0	0	0	0	0
CON__Q3SX09	CON__Q3SX09		8	54.2	11602000	16191000	3110500	12738000	36450000	21216000	0	5102600	0	3327800	18353000	18581000	5640700	23322000	24180000	4743700	25328000	21412000
CON__Q3ZBS7	CON__Q3ZBS7		7	13.4	0	13998000	8674800	12098000	18736000	14378000	0	0	14461000	4121600	12133000	7819100	3800500	13912000	15532000	5024800	7948400	2929600
CON__Q497I4	CON__Q497I4		0	1.8	0	0	0	0	0	0	0	0	0	0	0	0	0	0	0	0	0	0
CON__Q61726	CON__Q61726		7	26.1	0	0	0	73023000	0	0	0	0	0	0	527210	0	191210	5856500	0	0	0	0
CON__Q6IFX2	CON__Q6IFX2		0	1.5	0	0	0	0	0	0	0	0	0	0	0	0	0	0	1052900	0	0	0
CON__Q6KB66-1	CON__Q6KB66-1	Keratin, type II cytoskeletal 80	7	17.9	5180500	4641000	3955600	1946300	2312400	3113200	5382200	7863900	0	3908900	2800000	3493400	2654700	2880400	2917900	2574900	3124900	3046300
CON__Q8N1N4-2	CON__Q8N1N4-2	Keratin, type II cytoskeletal 78	9	19.2	11790000	25643000	16471000	7123900	13012000	13487000	14566000	15396000	0	17397000	15914000	17568000	11969000	18184000	12953000	11420000	16786000	8427600
CON__Q7Z794	CON__Q7Z794	Keratin, type II cytoskeletal 1b	9	16.3	10543000	8729900	14350000	3065300	4434100	5909600	18153000	4265800	0	9684600	5170900	8445600	8187100	3388300	3970300	5477200	7649900	5425300
CON__Q86YZ3	CON__Q86YZ3	Hornerin	3	5.2	2792100	8251500	6784300	3626000	4242900	5436300	1948500	6891100	0	9378400	5564100	6446800	3802100	4847300	5373100	4737700	4500000	6309400
CON__Q8IUT8	CON__Q8IUT8	Keratin, type I cuticular Ha4	3	7.1	0	0	0	0	0	328850	0	0	0	0	0	545080	0	21838000	226160	0	0	0
CON__Q92764	CON__Q92764	Keratin, type I cuticular Ha5	2	5.2	0	0	0	0	0	0	0	0	0	0	0	0	0	0	0	0	0	0
CON__Q9D646	CON__Q9D646		3	23.7	0	0	0	40016000	0	0	0	0	0	0	0	0	0	0	0	0	0	0
CON__Q9U6Y5	CON__Q9U6Y5		6	26.9	0	0	0	0	0	0	0	0	0	0	0	0	93944	0	0	274660	88731	0
CON__REFSEQ:XP_986630	CON__REFSEQ:XP_986630		2	5	0	0	0	5416200	0	0	0	0	0	0	0	0	0	0	0	0	0	0
CON__Streptavidin	CON__Streptavidin		4	43.1	3794500000	13770000000	1916100000	18128000000	17900000000	9537800000	13547000000	6412700000	14955000000	10001000000	20630000000	14260000000	13197000000	13436000000	5853300000	14815000000	9577900000	6334200000
Q13765	Q13765	Nascent polypeptide-associated complex subunit alpha	3	19.5	0	1295500	1208600	4312600	1268900	1641300	0	0	0	3100800	1360300	1279200	2224100	1884400	1557500	3003200	1689900	1508400
iRTpep	iRTpep		10	89.6	2637400000	3391400000	7685600000	5205700000	3405800000	4407500000	3082000000	3855600000	3584000000	5338200000	7007800000	4599600000	4704700000	4088100000	2860900000	3948500000	3612800000	4436100000
O00148	O00148	ATP-dependent RNA helicase DDX39A	4	8.7	0	0	0	0	0	610620	0	0	0	0	0	1007900	3535500	0	592670	1234100	0	0
O00151	O00151	PDZ and LIM domain protein 1	9	38.3	0	300520	0	364720	408580	466450	0	0	0	255880	284300	0	286980	242470	807260	0	312410	295220
O00161	O00161	Synaptosomal-associated protein 23	3	17.5	0	0	0	0	0	0	0	0	0	0	0	0	0	0	0	0	0	0
O00170	O00170	AH receptor-interacting protein	3	12.1	0	0	0	0	0	0	0	0	0	0	0	0	0	0	0	0	0	0
O00178	O00178	GTP-binding protein 1	2	3.9	0	0	0	0	0	0	0	0	0	0	0	0	0	0	0	0	0	0
O00264	O00264	Membrane-associated progesterone receptor component 1	3	21.5	0	0	0	0	1631700	0	0	0	0	0	0	0	0	0	1549000	0	0	0
O00303	O00303	Eukaryotic translation initiation factor 3 subunit F	2	8.1	0	0	0	0	0	0	0	0	0	0	0	0	0	359910	392970	0	0	0
O00560	O00560	Syntenin-1	2	9.4	0	0	0	0	0	0	0	0	0	0	0	0	0	0	0	0	0	0
O00571	O00571	ATP-dependent RNA helicase DDX3X	16	28.9	6010500	6311600	6344700	5168200	7890700	7184900	1587200	7008500	5297900	3740200	4641100	6362700	4747700	5118700	7521600	3889900	5365200	10578000
O14639	O14639	Actin-binding LIM protein 1	4	8	0	0	0	0	0	0	0	0	0	0	0	0	0	0	0	0	0	0
O14737	O14737	Programmed cell death protein 5	5	36	0	509930	0	491400	0	379580	0	0	0	573720	405700	0	0	382560	631630	485500	0	0
O14786	O14786	Neuropilin-1	3	4.8	0	0	0	0	0	0	0	0	0	0	0	0	0	0	0	0	0	0
O14828	O14828	Secretory carrier-associated membrane protein 3	4	20.2	0	919190	1329800	0	1839900	0	0	0	0	0	0	892490	0	0	1561100	0	0	0
O14908	O14908	PDZ domain-containing protein GIPC1	4	15.9	0	0	0	0	0	0	0	0	0	0	0	0	0	0	318990	0	0	462180
O14974	O14974	Protein phosphatase 1 regulatory subunit 12A	3	3.6	0	0	0	0	0	0	0	0	0	0	0	0	0	0	0	0	0	0
O14979	O14979	Heterogeneous nuclear ribonucleoprotein D-like	2	5.7	0	0	0	2708700	0	2141000	0	0	0	2124200	943080	0	2074000	1573300	2109100	2180000	0	1464100
O15031	O15031	Plexin-B2	10	7.7	0	695900	0	723070	851040	742840	0	0	0	0	572910	513510	549380	286690	722100	0	840010	0
O15173	O15173	Membrane-associated progesterone receptor component 2	2	12.1	0	0	654190	0	753700	705310	0	0	0	0	663860	0	0	626990	693030	596360	731300	630020
O15400	O15400	Syntaxin-7	2	10.7	0	0	0	484740	742750	0	0	0	0	0	0	0	370260	0	0	0	0	0
O43143	O43143	Pre-mRNA-splicing factor ATP-dependent RNA helicase DHX15	4	5.9	0	0	0	1102900	987280	928660	0	0	0	864620	0	0	1082900	870700	915270	932440	652980	0
O43175	O43175	D-3-phosphoglycerate dehydrogenase	3	7.3	0	1500100	0	2321200	1777800	1912800	0	0	0	1959400	1797500	0	2349500	1669000	1746200	2515400	2058900	2065000
O43491	O43491	Band 4.1-like protein 2	8	11	0	0	0	0	0	0	0	0	0	0	0	0	323830	0	0	0	0	0
O43670	O43670	BUB3-interacting and GLEBS motif-containing protein ZNF207	2	5.4	0	0	0	640230	0	676140	0	0	0	0	0	0	588290	0	747800	0	0	0
O43684	O43684	Mitotic checkpoint protein BUB3	3	11.3	0	0	0	0	0	0	0	0	0	0	0	0	0	0	0	0	0	0
O43707	O43707	Alpha-actinin-4	29	53.8	355800	3920600	3479900	3780700	2696300	6918700	813510	459700	0	2630100	2489100	4381600	2796000	3061500	8339800	2482000	3976900	7751500
O43768	O43768	Alpha-endosulfine	3	31.4	0	0	0	0	0	0	0	0	0	0	0	0	0	0	0	0	0	0
O43813	O43813	LanC-like protein 1	3	7.8	0	0	0	0	0	0	0	0	0	0	0	0	0	0	0	0	0	695550
O43852	O43852	Calumenin	5	20.3	0	1031400	0	985670	1272100	0	0	0	0	0	1045700	0	0	0	0	0	832120	0
O60245	O60245	Protocadherin-7	2	2.3	0	0	0	0	0	0	0	0	0	0	0	0	0	0	0	0	0	0
O60271	O60271	C-Jun-amino-terminal kinase-interacting protein 4	2	2.1	0	0	0	0	0	0	0	0	0	0	0	0	0	0	0	0	0	0
O60343	O60343	TBC1 domain family member 4	2	1.8	0	0	0	0	198920	0	0	0	0	0	0	0	0	0	0	0	0	0
O60437	O60437	Periplakin	4	2.3	0	0	0	0	0	0	0	0	0	0	0	0	0	0	0	0	0	0
O60493	O60493	Sorting nexin-3	3	28.4	0	0	0	0	0	495330	0	0	0	0	0	0	0	0	560330	0	0	1040400
O60506	O60506	Heterogeneous nuclear ribonucleoprotein Q	9	17.7	0	1395300	0	2425000	1321200	1799700	0	0	0	1590500	1243200	1010200	1924700	1644300	1521700	1879500	968470	1516100
O60716	O60716	Catenin delta-1	8	9.3	0	0	0	0	0	429280	0	0	0	0	0	0	0	0	319290	0	0	590270
Q99880	Q99880	Histone H2B type 1-L	2	41.3	122110000	84919000	117600000	177140000	163430000	136900000	90923000	100500000	171270000	86369000	104170000	106820000	92053000	93392000	94994000	101420000	127120000	121880000
O60941	O60941	Dystrobrevin beta	2	3.2	0	0	0	0	0	0	0	0	0	0	0	0	0	0	0	0	0	0
O75054	O75054	Immunoglobulin superfamily member 3	4	4.9	0	0	0	434360	572620	0	0	0	0	0	0	0	0	0	0	0	0	0
O75131	O75131	Copine-3	3	4.8	0	0	0	0	0	0	0	0	0	149570	0	0	0	0	0	166880	0	0
O75347	O75347	Tubulin-specific chaperone A	4	32.4	0	0	0	0	0	0	0	0	0	0	0	0	0	0	0	0	0	0
O75367	O75367	Core histone macro-H2A.1	2	8.3	0	0	0	0	0	0	0	0	0	0	0	0	0	0	0	0	0	0
O75369	O75369	Filamin-B	39	21.3	474570	200560	339760	302590	358240	579900	377810	417220	0	268470	255960	301510	571190	358530	763330	310840	218550	881780
O75534	O75534	Cold shock domain-containing protein E1	6	8.8	0	0	0	572180	0	818920	0	0	0	0	0	0	0	0	600240	0	0	0
O75694	O75694	Nuclear pore complex protein Nup155	2	2.2	0	0	0	0	0	255490	0	0	0	0	0	0	0	0	0	0	0	0
O75821	O75821	Eukaryotic translation initiation factor 3 subunit G	2	8.4	0	674790	1202400	971950	1032700	1095300	0	0	0	774600	846410	936410	911740	958420	1238300	920780	1101700	1409100
O75822	O75822	Eukaryotic translation initiation factor 3 subunit J	3	13.2	0	0	0	0	499580	0	0	0	0	0	0	724450	0	0	499700	0	0	0
O75915	O75915	PRA1 family protein 3	2	10.6	0	0	0	0	0	0	0	0	0	0	0	0	0	0	460870	0	0	0
O94979	O94979	Protein transport protein Sec31A	2	1.4	0	0	0	0	0	0	0	0	0	0	0	0	0	0	0	0	0	0
O94991	O94991	SLIT and NTRK-like protein 5	2	2.3	0	0	0	0	0	0	0	0	0	0	0	0	0	0	0	0	0	0
O95197	O95197	Reticulon-3	2	4.9	0	0	0	0	0	0	0	0	0	0	0	0	0	0	0	0	0	0
O95297	O95297	Myelin protein zero-like protein 1	4	17.5	0	0	0	0	0	0	0	0	0	0	0	0	0	0	0	0	0	0
O95490	O95490	Latrophilin-2	4	3.1	0	0	0	0	0	631520	0	0	0	0	0	0	0	0	0	0	0	0
O95721	O95721	Synaptosomal-associated protein 29	5	27.1	0	0	0	0	0	0	0	0	0	0	0	0	0	0	0	0	0	0
O95989	O95989	Diphosphoinositol polyphosphate phosphohydrolase 1	2	14	0	0	0	0	0	0	0	0	0	0	0	0	0	0	0	0	0	0
P00338	P00338	L-lactate dehydrogenase A chain	7	25.3	8666000	3884000	5220100	7917100	6424900	4099200	10725000	4574600	0	5746800	3424900	5843700	10057000	5653600	5578700	1673000	9869900	11135000
P00387	P00387	NADH-cytochrome b5 reductase 3	2	8	0	0	0	0	0	0	0	0	0	0	0	0	0	0	0	0	0	1115600
P00390	P00390	Glutathione reductase, mitochondrial	3	8.4	0	0	0	569630	679550	0	0	0	0	0	0	0	0	0	723150	0	0	0
P00558	P00558	Phosphoglycerate kinase 1	3	9.8	0	0	0	0	0	0	0	0	0	0	0	0	0	0	0	0	0	0
P00918	P00918	Carbonic anhydrase 2	4	19.2	729880	1551500	1153500	2162400	1268300	856320	1037400	0	0	1844800	1189200	1510600	2229100	1365300	1284700	1892600	3847100	2146100
P01024	P01024	Complement C3	11	7.6	5233500	0	2167600	4253300	12307000	0	5134900	0	0	3351400	0	0	0	0	0	0	21344000	0
P01111	P01111	GTPase NRas	3	19	0	0	0	0	0	0	0	0	0	0	0	0	0	0	0	0	0	0
P01834	P01834	Ig kappa chain C region	3	51.4	0	0	0	0	1025600	0	0	1150100	0	0	0	0	0	846380	0	0	0	0
P0DOX5	P0DOX5	Ig gamma-1 chain C region	4	14.7	0	0	0	0	0	0	0	0	0	0	0	0	0	0	3047100	0	0	0
P01859	P01859	Ig gamma-2 chain C region	2	6.7	0	0	0	0	0	0	0	0	0	0	0	0	0	0	0	0	0	0
P01876	P01876	Ig alpha-1 chain C region	2	7.1	0	0	0	0	0	0	0	0	0	0	0	0	0	0	0	0	0	0
P02545	P02545	Prelamin-A/C	14	22.9	1894200	1861600	2283600	3545400	5774600	3030200	1826800	2839700	0	2656000	1659800	3345400	3210000	3555800	5143700	3089300	4108300	4655100
P02748	P02748	Complement component C9	4	6.1	0	0	0	0	0	0	0	0	0	0	0	0	0	0	0	0	0	0
P02751	P02751	Fibronectin	5	2.7	0	229440	0	0	11364000	192010	0	0	0	0	0	0	0	0	217460	0	0	0
P02763	P02763	Alpha-1-acid glycoprotein 1	2	8.5	0	0	0	0	0	0	0	0	0	0	0	0	0	0	0	0	0	0
P02786	P02786	Transferrin receptor protein 1	14	21.8	1895600	403200	2117700	2234500	647080	1938800	747340	0	0	1643500	832050	1286900	1734400	350270	1697100	1524300	1717800	3158300
P04040	P04040	Catalase	3	6.1	0	1380200	0	0	0	0	0	0	0	0	0	0	0	1078800	0	0	1422800	0
P04075	P04075	Fructose-bisphosphate aldolase A	11	38.7	9534900	8492700	13893000	8954000	10868000	11277000	9737700	4315600	0	7663100	7992500	12868000	8415700	3591600	11213000	8094300	14820000	22698000
P04080	P04080	Cystatin-B	3	40.8	0	0	0	0	0	0	0	0	0	0	0	0	0	0	835680	0	0	0
P04083	P04083	Annexin A1	3	8.7	7788800	497520	0	273930	0	0	0	853330	0	451770	0	391650	0	362420	562800	0	0	464030
P04264	P04264	Keratin, type II cytoskeletal 1	24	52.3	4902000000	9257200000	6161600000	2907400000	5417400000	5161600000	5409100000	9026600000	2014200000	7392000000	4969600000	6944000000	4260300000	6137400000	4911500000	6067800000	5771700000	3685600000
P04406	P04406	Glyceraldehyde-3-phosphate dehydrogenase	5	19.1	0	9619900	0	11847000	8637300	5304200	2573500	0	0	9479700	8103300	6490500	12697000	10442000	8373300	12166000	6837300	0
P16188	P16188	HLA class I histocompatibility antigen, A-30 alpha chain	0	13.4	0	0	682790	0	752830	0	0	0	0	0	0	0	0	0	0	0	0	0
P04792	P04792	Heat shock protein beta-1	4	22.4	0	934340	0	0	0	0	0	932000	0	0	812190	0	0	1135100	623470	0	0	506360
P04843	P04843	Dolichyl-diphosphooligosaccharide--protein glycosyltransferase subunit 1	8	15.8	2398600	2263400	3154000	3041200	3114200	1956600	2584000	2219600	0	2408700	2167000	2720800	3726900	2127200	3753800	2740700	2997100	3491800
P05023	P05023	Sodium/potassium-transporting ATPase subunit alpha-1	23	27.2	1136300	3545000	5334800	3807100	8180100	3498600	876250	0	0	2638100	3618500	3508700	3200300	2979100	4893100	2893300	7894500	4902000
P05089	P05089	Arginase-1	3	9.3	0	5967600	3493900	2055700	3043000	3070400	0	0	0	3871100	4399300	3944500	3153200	4392600	3049000	3367300	4659700	2178300
P05109	P05109	Protein S100-A8	5	47.3	1169100	28154000	2520600	3197400	7455300	2453700	1751500	25178000	0	3962200	16624000	3913100	4988900	12375000	10562000	9410500	5006000	1023700
P05141	P05141	ADP/ATP translocase 2	2	19.1	5335800	2778700	2594500	3404800	3610300	2234100	5140500	2850200	0	4101200	3445500	3385700	4783400	2407800	2537800	3739900	3460500	4920800
P05165	P05165	Propionyl-CoA carboxylase alpha chain, mitochondrial	16	25.3	0	3141800	11724000	1106800	10911000	6160000	1383900	0	0	0	4572200	6760000	1662600	3608900	7879700	1437500	7602800	13155000
P05198	P05198	Eukaryotic translation initiation factor 2 subunit 1	2	7	0	0	0	0	0	0	0	0	0	0	0	0	0	0	0	0	0	0
P05387	P05387	60S acidic ribosomal protein P2	3	50.4	0	779160	1230100	5539000	1697600	1220900	0	0	0	2149300	1474900	1145600	1612900	1597200	1086600	2169300	1854800	0
P05388	P05388	60S acidic ribosomal protein P0	4	20.2	0	0	0	1901900	0	0	0	0	0	1440800	1267700	0	2342700	0	1146100	1552700	0	0
P05556	P05556	Integrin beta-1	3	4.8	0	0	0	0	0	0	0	0	0	0	0	0	0	0	319280	0	0	0
P06493	P06493	Cyclin-dependent kinase 1	3	12.1	0	441230	482640	662140	521890	549530	683750	0	0	518440	391570	487850	630180	462940	567460	610190	613150	754010
P06576	P06576	ATP synthase subunit beta, mitochondrial	5	11.2	1696300	2334900	776440	8108400	3266000	650600	0	0	0	7425700	3243000	2693000	13915000	6387400	2252900	7648800	2960900	0
P06702	P06702	Protein S100-A9	4	31.6	526680	20356000	1061300	1040500	2281700	482080	279520	8220800	44759000	1602000	12550000	1028100	1622500	7260600	5010900	6878700	1327900	0
P06733	P06733	Alpha-enolase	9	24	11271000	12620000	3091700	33839000	15678000	7670300	7991000	12010000	0	20197000	10709000	9498800	23483000	17404000	12168000	27984000	20562000	5230500
P06748	P06748	Nucleophosmin	3	13.9	3036000	1399300	0	2484800	1919200	1898600	3036200	0	0	2396200	1009200	1940500	2672400	1885500	1107800	2887400	1303400	3345400
P06753	P06753	Tropomyosin alpha-3 chain	4	15.8	0	0	643480	0	0	0	0	0	0	0	1090300	0	0	0	0	0	0	0
P07195	P07195	L-lactate dehydrogenase B chain	5	16.5	5092400	3444900	3339300	11971000	6860700	5416600	5964200	0	0	7872800	4724000	3546000	12114000	5736400	4046600	8145100	8248100	4984900
P07196	P07196	Neurofilament light polypeptide	9	15.5	6645000	2887900	4689200	3540500	3164900	3028000	4645100	3345500	0	2492300	3100300	0	3394800	2432800	1931700	3243000	3665300	4945400
P07197	P07197	Neurofilament medium polypeptide	22	29.3	8971500	9786500	28627000	13758000	17231000	17663000	7697300	8256700	7598400	10020000	12123000	11501000	15867000	8941900	23943000	10730000	16458000	29987000
P07339	P07339	Cathepsin D	2	6.6	0	0	0	535510	629390	0	0	0	0	0	670050	847320	0	0	722900	0	0	0
P07355	P07355	Annexin A2	18	55.8	13593000	20880000	21884000	16746000	24450000	20633000	7716500	14412000	25154000	14566000	18935000	27898000	14213000	16814000	28524000	14228000	31366000	35358000
P07437	P07437	Tubulin beta chain	2	26.6	29323000	10261000	10711000	15936000	12079000	10463000	27208000	3112800	7865000	14161000	8747800	10183000	25202000	11680000	12756000	17091000	14769000	10654000
P07737	P07737	Profilin-1	7	59.3	4259600	4508700	7738400	7394500	7052700	7576100	3660800	0	0	2012400	4324900	8274300	13948000	4213000	7964000	4229300	7612700	10960000
P07900	P07900	Heat shock protein HSP 90-alpha	6	9.4	9098000	2609700	3815100	11721000	4605300	4190900	8025100	7986000	0	4184800	4531800	3950800	7825900	3824200	6369100	10833000	7004500	4047500
P07910	P07910	Heterogeneous nuclear ribonucleoproteins C1/C2	4	12.7	0	1566400	1753800	4387900	1436800	1232800	3141800	0	0	1873500	1393100	1814200	2183900	1690900	1371500	2048000	2928500	2539200
P07947	P07947	Tyrosine-protein kinase Yes	4	7.2	0	0	0	0	0	0	0	0	0	0	0	0	0	0	0	0	0	0
P08133	P08133	Annexin A6	9	17.4	0	0	0	348770	222240	307960	0	0	0	0	190720	0	236560	0	0	217690	0	0
P08238	P08238	Heat shock protein HSP 90-beta	6	23.3	35801000	12473000	12040000	29631000	18214000	14329000	37870000	10342000	10380000	22617000	15858000	12758000	31225000	14397000	16129000	28690000	18841000	23983000
P08670	P08670	Vimentin	19	42.5	26280000	14281000	31731000	29308000	25071000	22097000	24243000	13347000	26497000	17201000	16988000	22741000	32473000	12468000	27295000	22517000	27976000	36040000
P08758	P08758	Annexin A5	3	9.4	0	1762900	1430900	1944100	2297500	1669800	0	0	0	1803400	1813500	1651200	1680600	1717100	1852100	1667500	1354000	0
P08865	P08865	40S ribosomal protein SA	4	18.6	2349800	2065000	2656900	0	1962800	1672000	2750500	0	0	2242200	1795900	0	2329100	2625500	2972100	0	4993600	4807400
P09211	P09211	Glutathione S-transferase P	2	10.5	0	1054600	0	1582500	0	929260	0	0	0	1107400	1027100	0	1830400	1365200	785370	1889400	0	0
P09496	P09496	Clathrin light chain A	2	6.9	0	400820	0	528440	525790	0	0	0	0	0	0	0	0	485150	0	0	592870	699650
P09525	P09525	Annexin A4	2	7.5	0	0	0	0	0	0	0	0	0	0	0	0	0	0	0	0	0	0
P09651	P09651	Heterogeneous nuclear ribonucleoprotein A1	5	15.6	15217000	2083700	3097000	5254300	0	3910700	3434300	3312900	0	3605000	2311200	0	3164900	1550800	3792900	3325500	2147600	5904000
P09874	P09874	Poly [ADP-ribose] polymerase 1	8	9.4	5777100	2538400	2543500	6508600	3581100	2857400	0	2619000	0	3634200	3573500	3316400	6035700	2760500	2751000	5126100	4609200	5136600
P09936	P09936	Ubiquitin carboxyl-terminal hydrolase isozyme L1	2	12.1	0	0	0	0	0	0	0	0	0	0	0	0	0	0	0	0	0	0
P0DMV9	P0DMV9	Heat shock 70 kDa protein 1B;Heat shock 70 kDa protein 1A	9	31.5	7857800	14576000	23431000	32818000	21830000	24807000	2300300	2557400	24649000	19488000	14357000	23550000	23857000	18831000	31229000	25435000	27866000	31634000
P0DP25	P0DP25		3	27.5	0	1399200	0	1852700	1555000	1739000	0	0	0	2004300	1445800	0	1500000	1316700	1147400	1633100	1174500	1653300
P10586	P10586	Receptor-type tyrosine-protein phosphatase F	12	8.9	0	0	0	0	0	0	0	0	0	0	0	0	0	0	274850	0	0	0
P10599	P10599	Thioredoxin	2	22.9	0	12535000	0	0	0	0	0	0	0	0	0	11711000	0	0	0	0	0	0
P10809	P10809	60 kDa heat shock protein, mitochondrial	9	19	7158100	4321700	4227300	9773100	4055000	6524700	7072500	0	0	6647200	5365200	4781600	10206000	5198800	3834000	7060400	7780200	3535300
P10909	P10909	Clusterin	2	7.6	0	747040	0	0	0	646180	0	0	0	0	0	0	0	710680	0	0	0	0
P11021	P11021	78 kDa glucose-regulated protein	14	26.5	0	6919900	4136400	7454100	9343600	7101100	0	0	0	6073300	6574300	5217400	5065500	7944200	8252300	5485700	5866800	2942300
P11047	P11047	Laminin subunit gamma-1	2	1.7	0	0	0	0	0	0	0	0	0	0	0	0	0	0	0	0	0	0
P11142	P11142	Heat shock cognate 71 kDa protein	14	30.8	1933100	5792700	3758300	10619000	7785600	8255500	7627700	1125700	22034000	8171000	5590500	7527500	8648500	9062400	9503100	11295000	8041000	6326700
P11171	P11171	Protein 4.1	2	3.1	0	0	0	0	0	0	0	0	0	0	0	0	0	0	0	0	0	0
P11233	P11233	Ras-related protein Ral-A	2	14.1	0	295290	0	0	0	319270	0	0	0	0	0	0	0	0	0	0	0	0
P11234	P11234	Ras-related protein Ral-B	2	13.6	0	0	0	0	0	0	0	0	0	0	0	0	0	0	0	0	0	0
P11387	P11387	DNA topoisomerase 1	3	4.1	0	1264200	1753000	0	1519700	0	0	0	0	0	0	0	0	0	1301600	0	0	0
P11388	P11388	DNA topoisomerase 2-alpha	2	2.2	0	0	0	0	0	0	0	0	0	0	0	0	0	0	0	0	0	18581000
P11498	P11498	Pyruvate carboxylase, mitochondrial	22	24.8	6522900	8336200	20655000	6921500	17272000	12506000	4068700	1581800	0	2586200	6378200	12647000	3874600	5983400	16225000	3176100	14672000	24923000
P11586	P11586	C-1-tetrahydrofolate synthase, cytoplasmic	9	10.9	3597500	2872700	2937000	6459000	4159200	3123000	0	0	0	4739900	3647900	3125400	8987900	2772800	3511500	4733900	4456100	5499800
P11940	P11940	Polyadenylate-binding protein 1	10	26.1	0	1264500	1252300	1639000	1393000	1163500	0	0	0	0	1197700	0	1528400	1278600	1549300	1421400	756050	824080
P12268	P12268	Inosine-5-monophosphate dehydrogenase 2	9	21.8	0	3253800	4194000	1984800	7003500	4424600	0	2881100	0	1399100	3023700	2873400	1924800	3430800	13838000	1276600	2399700	4740100
P12277	P12277	Creatine kinase B-type	7	23.4	0	2657200	0	9195500	3942300	3200600	0	0	0	4648500	3388100	2222100	7705100	4206100	5381700	6650400	3172100	798210
P12532	P12532	Creatine kinase U-type, mitochondrial	3	10.3	0	0	0	0	0	0	0	0	0	0	0	0	0	0	0	0	0	0
P12814	P12814	Alpha-actinin-1	13	16.8	0	0	0	0	227950	0	0	0	0	0	0	0	203430	154150	377700	0	0	0
P12956	P12956	X-ray repair cross-complementing protein 6	4	8.4	0	1304500	0	1764500	1661200	1105300	0	0	0	1464500	1272200	0	1557900	0	1319300	1529000	0	0
P13010	P13010	X-ray repair cross-complementing protein 5	2	2.9	0	0	0	976080	763550	620870	0	0	0	796670	0	0	1072400	0	698850	908610	0	0
P13489	P13489	Ribonuclease inhibitor	2	6.5	0	0	0	0	0	0	0	0	0	0	0	0	0	0	0	0	0	0
P13591	P13591	Neural cell adhesion molecule 1	3	4.2	0	0	0	0	0	0	0	0	0	0	0	0	0	0	0	0	0	0
P13639	P13639	Elongation factor 2	18	24.7	7093300	7890200	8705800	16128000	9860800	10967000	6877600	4253400	0	10870000	8328000	9913200	13064000	9328900	13035000	17242000	14998000	14724000
P13667	P13667	Protein disulfide-isomerase A4	6	12.7	0	0	0	720330	0	0	0	0	0	0	0	0	970000	0	0	0	0	0
P13797	P13797	Plastin-3	13	30.3	0	563810	0	876580	624090	780940	329420	0	0	641980	610560	656450	590580	520250	665490	502690	669950	415460
P14314	P14314	Glucosidase 2 subunit beta	5	11.7	0	2014500	1621600	1983400	3206600	2202100	0	0	0	1907600	2274500	2095800	1805000	2215600	2114100	1305600	4379400	0
P14618	P14618	Pyruvate kinase PKM	12	26.6	8371100	9306900	5461100	16328000	10381000	9060500	3774200	0	0	10382000	8588200	9414900	12257000	9885200	11866000	15439000	11798000	10209000
P14625	P14625	Endoplasmin	8	14.2	0	2449300	0	3204100	3590100	0	0	0	0	2993100	3034600	0	2681700	2576800	2811800	2831400	2231400	0
P14866	P14866	Heterogeneous nuclear ribonucleoprotein L	5	10.9	0	1215500	0	1568500	1446000	1540600	0	0	0	1427000	1326500	1543400	1507200	1139100	1493500	1449800	1814100	2044700
P14923	P14923	Junction plakoglobin	15	26.7	3656900	30355000	10534000	8443300	15620000	13433000	3231000	3431100	0	20931000	14412000	15624000	8883700	29505000	17013000	15403000	17339000	8494100
P15170	P15170	Eukaryotic peptide chain release factor GTP-binding subunit ERF3A	3	6.4	0	0	0	0	0	0	0	0	0	0	0	0	0	0	0	0	0	0
P15311	P15311	Ezrin	7	20.6	587890	292070	0	658500	517520	414630	343440	0	0	969040	266750	261960	519350	531300	346530	484250	517550	448560
P15880	P15880	40S ribosomal protein S2	5	19.8	0	2252000	0	6829900	2827400	0	3761800	0	0	2541700	3482200	2560600	7690400	3266100	3743500	3954600	1941900	0
P15924	P15924	Desmoplakin	53	19	22262000	82128000	44217000	29041000	45474000	43695000	32174000	123940000	0	59448000	46394000	43251000	38485000	82950000	50709000	50793000	48975000	43341000
P17301	P17301	Integrin alpha-2	4	3.6	0	0	0	0	0	0	0	0	0	0	0	0	0	0	0	0	0	0
P17844	P17844	Probable ATP-dependent RNA helicase DDX5	9	15.3	3145800	3586400	4170700	4580200	4417100	4880500	2778300	2174000	0	3562700	3559400	4936100	3746000	4225800	6419700	5680500	4115500	2974400
P17931	P17931	Galectin-3	5	22.4	0	0	0	0	0	0	0	0	0	0	0	0	0	0	1336600	0	0	0
P17987	P17987	T-complex protein 1 subunit alpha	7	13.8	1054700	0	0	1154300	1000500	741700	0	0	0	917770	0	0	951520	0	892250	1141100	0	776210
P18124	P18124	60S ribosomal protein L7	5	21.4	9557700	4160100	5871100	9831500	4850400	2691900	10923000	4436400	0	12779000	4317700	3734100	12676000	3595400	3794600	9219600	5930600	4240500
P18206	P18206	Vinculin	15	16.6	622610	619490	845940	1044800	1029400	1519800	0	749370	0	612530	726940	721040	804970	0	1549500	0	1184900	1862800
P18621	P18621	60S ribosomal protein L17	2	13	3434500	5190200	1880500	1109200	9602800	1673600	6198100	0	0	6453500	0	5950400	20828000	5473700	0	4612800	10640000	0
P19022	P19022	Cadherin-2	2	3.2	0	0	0	0	0	0	0	0	0	0	0	0	0	0	0	0	0	0
P19338	P19338	Nucleolin	9	12.8	7540900	7312300	7494400	12740000	7921200	6697300	9678500	4240200	0	8419400	6252300	6997900	12246000	8363200	6970100	10524000	10193000	13303000
P20020	P20020	Plasma membrane calcium-transporting ATPase 1	4	5.7	0	0	0	0	0	0	0	0	0	0	0	0	0	0	0	0	0	0
P20042	P20042	Eukaryotic translation initiation factor 2 subunit 2	2	6.6	0	0	0	421950	0	299260	0	0	0	0	0	0	375640	0	289940	402630	0	0
P20073	P20073	Annexin A7	8	20.1	0	1128000	1849000	833820	1897000	1087700	0	0	0	623750	0	2230800	754220	1053000	1566000	689760	1398400	1427800
Q9NRW1	Q9NRW1	Ras-related protein Rab-6B	2	10.6	0	0	0	0	0	0	0	0	0	0	0	0	0	0	0	0	0	1066900
P20700	P20700	Lamin-B1	5	10.4	2434200	0	1331700	2810500	2405900	1682600	2260600	1833800	0	1519300	1360200	1302900	2371100	0	1455100	1935700	2405000	2069000
P20839	P20839	Inosine-5-monophosphate dehydrogenase 1	2	4.5	0	0	0	0	1131400	0	0	0	0	0	0	0	0	0	1324200	0	0	1566600
P21333	P21333	Filamin-A	67	39.9	3601600	8968100	10367000	10362000	14782000	13053000	3460000	2226100	0	7923600	9501900	10962000	10726000	8917500	19935000	6787800	9111200	15415000
P22061	P22061	Protein-L-isoaspartate(D-aspartate) O-methyltransferase	2	10.1	0	0	0	0	0	560070	0	0	0	0	0	0	707680	0	0	678240	0	0
P22102	P22102	Trifunctional purine biosynthetic protein adenosine-3	2	2	0	0	0	0	0	0	0	0	0	0	0	0	556020	0	443800	0	0	0
P22234	P22234	Multifunctional protein ADE2	4	10.8	1788000	1202000	1957800	2905300	2503400	1842600	1847400	0	0	1795700	1654800	2354600	2039700	1753400	2705800	2056000	2643000	2826400
P22314	P22314	Ubiquitin-like modifier-activating enzyme 1	6	7.8	0	1331100	1008300	2296900	1631600	1401700	0	0	0	1802000	1378100	1269400	4029800	1341600	1441000	2134600	1892800	1711300
P35321	P35321	Cornifin-A	2	33.7	0	0	0	0	0	0	0	0	0	638610	0	0	451500	0	611170	0	0	0
P35326	P35326	Small proline-rich protein 2A	2	43.1	0	0	0	0	0	0	0	0	0	0	0	0	0	0	0	0	0	0
P22626	P22626	Heterogeneous nuclear ribonucleoproteins A2/B1	7	21.2	24432000	8623400	12784000	22857000	8259500	12118000	21065000	8377700	0	14143000	8059400	11621000	16909000	11218000	15292000	19163000	15743000	19308000
P23246	P23246	Splicing factor, proline- and glutamine-rich	2	3.7	0	0	0	0	0	0	0	0	0	0	0	0	0	0	0	0	0	3132600
P23368	P23368	NAD-dependent malic enzyme, mitochondrial	2	3.9	0	0	0	0	0	0	0	0	0	0	0	0	0	0	0	0	0	0
P23396	P23396	40S ribosomal protein S3	5	23	3386700	3500300	3878600	8350800	5124800	4463500	4184900	0	0	6473900	3556600	3825000	10426000	4061100	4820000	7010800	6115100	6062000
P23526	P23526	Adenosylhomocysteinase	6	15.3	2114700	1645600	994490	1471300	1211000	981830	2345200	0	0	1505200	1764100	1652500	1451100	1551900	1573300	1562500	3094500	3641900
P23528	P23528	Cofilin-1	4	30.7	0	0	10033000	13841000	9567000	10904000	4418800	0	0	10788000	6499200	0	9644000	7464000	17573000	0	11807000	17971000
P23588	P23588	Eukaryotic translation initiation factor 4B	5	8.7	1660300	1142300	4214900	1815100	3032800	3381500	1509100	1586000	0	1202000	2006400	2920100	1395400	1750000	6622000	1567700	2342900	5145600
P23634	P23634	Plasma membrane calcium-transporting ATPase 4	2	2.1	0	0	0	0	0	0	0	0	0	0	0	0	0	0	0	0	0	0
P23921	P23921	Ribonucleoside-diphosphate reductase large subunit	2	2.5	0	0	0	0	0	0	0	0	0	0	0	0	0	0	0	0	0	0
P24534	P24534	Elongation factor 1-beta	3	20.4	0	0	0	1598700	1800700	1121700	0	0	0	966920	0	0	1108500	931610	1704700	1066500	0	0
P24666	P24666	Low molecular weight phosphotyrosine protein phosphatase	4	31.6	0	779980	1130300	1162300	0	1331000	0	0	0	834230	887680	1310300	1110000	841180	2623400	1015100	1050100	1253900
P24752	P24752	Acetyl-CoA acetyltransferase, mitochondrial	2	5.9	0	0	0	0	0	0	0	0	0	0	0	0	0	0	0	0	0	0
P25205	P25205	DNA replication licensing factor MCM3	2	2.6	0	484100	0	580550	547830	0	0	0	0	538130	508220	0	619960	529970	448550	481020	0	0
P25311	P25311	Zinc-alpha-2-glycoprotein	3	10.7	0	4838900	3261100	0	2545800	2140300	0	3271500	0	3900000	1236200	4823400	3659200	4056400	4057800	5138200	4500300	2568300
P25398	P25398	40S ribosomal protein S12	3	20.5	0	0	0	1844300	1456100	1672300	0	0	0	0	0	1593500	1959400	557620	1879600	0	767990	1364400
P25705	P25705	ATP synthase subunit alpha, mitochondrial	9	19.2	2242900	2735100	2814300	9753700	2886000	4311000	3958300	0	0	5934500	3475500	2941900	7504200	3488900	4526300	8621300	6669500	6080100
P26038	P26038	Moesin	4	7.3	0	0	0	1526500	0	0	0	0	0	0	0	0	0	0	0	0	0	0
P26373	P26373	60S ribosomal protein L13	6	29.4	0	12759000	10920000	10298000	16675000	9428500	16358000	5297000	0	19463000	15711000	10279000	36615000	14778000	9949400	8179900	12928000	14014000
P26599	P26599	Polypyrimidine tract-binding protein 1	5	10.9	1071700	716760	805630	1076300	881430	917790	1120400	0	0	600600	771420	853730	1293600	706640	780430	968290	778120	933290
P26640	P26640	Valine--tRNA ligase	2	2.5	0	0	0	0	0	0	0	0	0	0	0	0	381540	0	327760	0	0	0
P26641	P26641	Elongation factor 1-gamma	6	16.2	2792600	2104100	2452400	3891900	3124400	2264800	3261100	0	0	3005600	2405200	2942600	4833600	2299900	2505300	3894200	3148800	5073400
P27348	P27348	14-3-3 protein theta	2	10.6	1044400	0	0	1026400	0	0	1172900	0	0	863810	0	0	1134800	0	832870	1060800	1021100	1153300
P27482	P27482	Calmodulin-like protein 3	2	16.8	0	0	0	0	0	0	0	0	0	0	0	0	191730	0	0	0	0	0
P27635	P27635	60S ribosomal protein L10	5	23.8	7681300	8063400	6431900	9230600	13414000	10117000	24325000	4227200	0	10201000	12706000	8750100	21905000	7120800	7172300	9992300	7449600	5805500
P27708	P27708	CAD protein	3	2.4	0	368270	0	0	0	0	0	0	0	0	398150	0	465320	369630	409780	423030	0	0
P27816	P27816	Microtubule-associated protein 4	12	15.1	0	1118000	3410700	2752900	2933300	3212000	0	0	0	2480000	2200100	3223300	2403300	1958300	3368400	2210400	2751300	3854100
P27824	P27824	Calnexin	6	13.5	0	3324900	1426700	3331900	5107300	3127000	0	0	0	1695700	2449100	1723800	2334500	3564200	3768200	2269400	1442400	0
P29508	P29508	Serpin B3	7	20	0	1356200	1269100	0	942660	729070	1297200	1561100	0	916580	1186200	1009200	0	1069300	0	1351600	0	0
P29692	P29692	Elongation factor 1-delta	4	20.6	0	0	2551300	1519000	2061600	2421500	0	1500600	0	0	0	2183200	1701400	1609200	1869500	1919900	2403700	4353800
P29966	P29966	Myristoylated alanine-rich C-kinase substrate	3	20.8	1009200	619210	1132000	1000700	1002300	838450	1097600	0	0	914290	0	1075300	828460	779000	916960	944570	949040	1452500
P30040	P30040	Endoplasmic reticulum resident protein 29	4	19.2	0	0	1782600	2013700	3470300	0	0	0	0	0	0	0	0	0	1854700	0	0	0
P30041	P30041	Peroxiredoxin-6	8	33.5	2654400	2104100	2793800	3055200	2467600	3260600	2402300	0	0	2480400	2300100	2153000	2678100	2679100	6227200	3183600	2263700	3103700
P30048	P30048	Thioredoxin-dependent peroxide reductase, mitochondrial	7	36.3	2026100	1357200	2171600	1679700	2035700	1809400	1869900	1308700	0	801600	1230900	1494000	1429300	1426400	1430800	1442500	2095800	1494800
P30086	P30086	Phosphatidylethanolamine-binding protein 1	2	18.2	0	0	0	0	526850	472460	0	0	0	0	0	0	0	642630	552150	0	0	0
P30101	P30101	Protein disulfide-isomerase A3	8	19.4	3688000	2531700	2950300	2976900	4131600	2285000	3274700	3360100	0	2121300	2358700	2021200	2080300	1939000	2360200	2179000	3252500	3693600
P30520	P30520	Adenylosuccinate synthetase isozyme 2	4	10.7	0	521220	0	0	0	0	0	0	0	0	0	0	697980	547650	782790	0	0	0
P30626	P30626	Sorcin	7	34.3	0	0	0	0	1420000	1221400	0	0	0	0	0	0	0	0	2164800	0	0	0
P31151	P31151	Protein S100-A7	2	22.8	0	2576300	0	0	0	0	0	0	0	0	0	0	0	2055200	0	0	0	0
P31153	P31153	S-adenosylmethionine synthase isoform type-2	2	7.6	0	0	0	0	0	0	0	0	0	0	0	0	0	0	0	0	0	0
P31943	P31943	Heterogeneous nuclear ribonucleoprotein H	8	33.6	0	3292400	2413500	8216800	5316200	6417100	0	875790	0	4421700	4009600	4474900	9664900	3341100	4164400	7324700	4963100	7443700
P31944	P31944	Caspase-14	7	22.7	2631100	4693000	3516600	1607700	2967300	2131700	2427700	3827500	0	5046000	3199600	2527100	2931600	2647400	2044500	4026100	4718700	1591900
P31947	P31947	14-3-3 protein sigma	3	12.1	0	225970	0	168720	213730	0	0	551650	0	0	221750	0	0	287420	0	0	310920	0
P31948	P31948	Stress-induced-phosphoprotein 1	6	11.2	0	0	1688800	0	0	0	0	0	0	0	0	0	0	0	0	0	0	0
P31949	P31949	Protein S100-A11	2	15.2	0	0	0	0	278500	0	0	608760	0	0	0	0	0	0	0	0	0	380840
P32119	P32119	Peroxiredoxin-2	5	26.3	5147900	5605200	9043800	3581900	4591800	6636100	5266700	7476100	0	5016100	5726100	5102100	3969700	4136500	6292200	4083200	5997000	6189000
P33991	P33991	DNA replication licensing factor MCM4	2	2.5	0	0	0	0	0	0	0	0	0	0	0	0	0	0	0	0	0	0
P34932	P34932	Heat shock 70 kDa protein 4	2	2.9	0	0	0	0	0	0	0	0	0	0	0	0	0	0	0	0	103250	0
P35222	P35222	Catenin beta-1	4	6.7	0	0	0	0	0	0	0	0	0	0	0	0	0	0	0	0	0	0
P35232	P35232	Prohibitin	7	29	0	4353600	10685000	2198900	14105000	9736200	0	4719000	0	1785500	5035000	12058000	1517300	4455200	9804300	2004900	10731000	11553000
P35579	P35579	Myosin-9	14	10.5	703850	850720	849400	788170	1056400	1087500	520570	0	0	939810	921400	494660	1058800	946330	917200	1057200	919630	1219000
P35637	P35637	RNA-binding protein FUS	4	13.1	0	3206800	7514200	13355000	4769900	6326700	4918500	0	0	9671600	3368400	5599900	9342800	3043600	6119200	11314000	5105900	7997500
P35659	P35659	Protein DEK	2	6.7	0	0	0	0	0	0	0	0	0	0	0	0	0	0	0	0	0	0
P35908	P35908	Keratin, type II cytoskeletal 2 epidermal	20	52.6	861900000	1602000000	1572900000	671830000	829870000	1102400000	2224500000	915610000	557910000	1559600000	1424600000	1552100000	1476700000	1232500000	930340000	1135000000	1380600000	839900000
P35998	P35998	26S protease regulatory subunit 7	2	5.5	0	0	0	0	0	624890	0	0	0	0	0	0	600460	0	719720	0	0	0
P36578	P36578	60S ribosomal protein L4	8	23.2	8310000	8747900	5911600	8585300	5865500	6385600	23216000	7208700	0	14163000	9197800	2825700	24202000	7647500	6606300	8606100	4182200	12456000
P36952	P36952	Serpin B5	2	5.1	0	0	0	0	0	0	0	580070	0	0	0	0	0	0	0	0	0	0
P37802	P37802	Transgelin-2	12	70.9	9085800	13333000	30158000	14845000	19296000	30444000	8941900	9098600	28901000	7345200	13319000	28362000	7931100	11410000	32193000	7818400	18056000	45933000
P37840	P37840	Alpha-synuclein	2	25.7	0	0	0	0	0	0	0	0	0	0	0	0	0	0	167650	0	0	0
P38159	P38159	RNA-binding motif protein, X chromosome	3	10.2	0	0	0	2484800	0	0	0	0	0	0	0	0	2256100	0	0	0	0	0
P38646	P38646	Stress-70 protein, mitochondrial	5	10.3	0	0	0	0	0	0	0	0	0	1312300	1066600	0	1026500	1088800	1042900	1848300	0	0
P39019	P39019	40S ribosomal protein S19	3	21.4	0	0	0	3501200	0	1720500	0	0	0	2288000	1963600	0	2916900	2638200	1702500	3034000	0	0
P39023	P39023	60S ribosomal protein L3	3	7.7	1957800	930170	0	1388300	1007800	0	5265400	1061400	0	1742700	1404300	873900	5034800	921610	1402900	1559300	1099300	0
P39656	P39656	Dolichyl-diphosphooligosaccharide--protein glycosyltransferase 48 kDa subunit	4	9.9	0	983880	0	1008700	1238500	1095600	0	0	0	748810	1130200	889470	957890	988660	1184400	959970	882690	0
P40227	P40227	T-complex protein 1 subunit zeta	5	9.6	0	498000	686840	757660	668740	602850	899720	0	0	685900	607380	519220	811550	510240	567560	721760	712930	769930
P40429	P40429	60S ribosomal protein L13a	3	16.3	0	2177300	1789000	5058700	4268800	1278000	0	0	0	7504500	1886100	2826300	8237800	2302700	1668900	3741400	4751700	3054000
P42167	P42167	Lamina-associated polypeptide 2, isoforms beta/gamma	3	9.9	0	0	0	0	0	2025100	0	0	0	1261100	0	0	0	0	0	0	0	2398400
P42677	P42677	40S ribosomal protein S27	2	28.6	0	0	0	1159500	0	1745900	0	0	0	0	0	1271900	2225800	0	0	0	0	0
P43034	P43034	Platelet-activating factor acetylhydrolase IB subunit alpha	2	6.3	0	271360	0	332000	0	338340	0	0	0	294720	0	0	271530	0	0	0	352330	0
P43121	P43121	Cell surface glycoprotein MUC18	2	4.2	0	0	0	0	0	0	0	0	0	0	0	0	0	0	0	0	0	0
P43243	P43243	Matrin-3	3	5.3	0	0	0	917440	0	0	0	0	0	0	582100	0	931320	0	0	0	0	0
P43487	P43487	Ran-specific GTPase-activating protein	2	10.9	0	0	0	1169100	0	0	0	0	0	931150	0	0	0	0	852700	1007600	729440	0
P45880	P45880	Voltage-dependent anion-selective channel protein 2	6	24.1	0	1870800	0	2054800	2429500	1982800	1973900	0	0	1531900	1870400	2380700	1629800	2075200	1863400	2137700	1274600	1596500
P46060	P46060	Ran GTPase-activating protein 1	4	8	0	0	0	0	507440	0	0	0	0	0	441010	0	0	0	548710	0	0	0
P46109	P46109	Crk-like protein	8	34.7	0	0	0	448670	424340	617410	0	0	0	232220	272410	671920	291900	0	785440	198110	351090	0
P46776	P46776	60S ribosomal protein L27a	3	22.3	8249600	30895000	22210000	19412000	33094000	24357000	9106600	6888000	19553000	32800000	36397000	29385000	45038000	33904000	28048000	21846000	35219000	30475000
P46778	P46778	60S ribosomal protein L21	2	13.8	0	0	0	0	0	0	0	0	0	0	0	0	0	0	0	2316200	0	0
P46779	P46779	60S ribosomal protein L28	2	16.1	0	1431600	0	0	0	0	0	0	0	0	1738600	0	0	1472900	0	0	1679600	2319500
P46781	P46781	40S ribosomal protein S9	4	16.5	2631900	3268000	0	3661200	3785000	0	2920600	0	0	2285100	3579200	2278600	3650800	3285500	2376300	2817600	2373200	2548600
P46821	P46821	Microtubule-associated protein 1B	2	1.2	0	0	0	0	0	0	0	0	0	0	0	0	0	0	0	0	0	0
P46939	P46939	Utrophin	5	1.7	0	0	0	0	0	0	0	0	0	0	0	0	0	0	0	0	0	0
P46940	P46940	Ras GTPase-activating-like protein IQGAP1	9	6.5	0	0	0	0	272020	317470	0	0	0	0	0	0	436420	0	0	0	0	0
P47756	P47756	F-actin-capping protein subunit beta	3	11.9	0	484140	0	584560	0	0	0	0	0	0	0	0	0	535660	0	0	610630	0
P47914	P47914	60S ribosomal protein L29	2	14.5	9113200	5839500	11221000	5615300	6727500	8357800	12685000	8167100	0	11323000	8039400	8169000	9936500	7679400	4987300	9827100	6958700	8780200
P47929	P47929	Galectin-7	6	39.7	1092000	549730	877060	453940	946290	857840	994420	1835600	0	553360	0	581340	493320	928830	966370	541920	514010	630620
P48634	P48634	Protein PRRC2A	2	1	0	0	0	0	253270	0	0	0	0	0	0	0	0	0	250690	0	0	266790
P49207	P49207	60S ribosomal protein L34	2	12.8	7906200	0	0	0	0	0	6232600	3735600	0	10260000	0	0	0	3328200	0	0	4207100	4749500
P49321	P49321	Nuclear autoantigenic sperm protein	2	1.9	0	0	0	0	0	0	0	0	0	0	0	0	0	0	0	0	0	0
P49327	P49327	Fatty acid synthase	10	5.5	0	742370	801970	1905700	1412000	827730	0	0	0	878830	806230	1414100	1915400	1102000	1292200	1624900	1589900	1203100
P49368	P49368	T-complex protein 1 subunit gamma	7	13.9	0	0	0	1543900	1094500	0	0	0	0	0	989940	0	1125100	1143100	940700	1193400	1002400	595720
P49411	P49411	Elongation factor Tu, mitochondrial	7	17	3722000	2241000	4003300	4728500	3167700	2147300	0	0	0	4094300	2468100	3236100	7775000	2447600	1637100	4387900	3351400	4856700
P49792	P49792	E3 SUMO-protein ligase RanBP2	2	1.2	0	164810	0	0	0	0	0	0	0	0	0	0	0	0	0	0	0	0
P49915	P49915	GMP synthase [glutamine-hydrolyzing]	2	3	0	0	0	0	0	0	0	0	0	0	0	0	0	0	0	0	0	0
P50395	P50395	Rab GDP dissociation inhibitor beta	2	6.7	0	0	0	0	0	0	0	0	0	0	0	0	0	0	0	0	0	0
Q8IZP2	Q8IZP2	Putative protein FAM10A4	2	11.2	0	0	0	1380900	1080100	1091300	0	0	0	1240900	0	1159500	1236000	1009600	1078800	1286700	1299700	1151000
P50990	P50990	T-complex protein 1 subunit theta	7	15	0	1021500	0	1549600	1057100	1134700	0	0	0	1156800	958740	1064500	1423800	1005200	1236500	1308100	0	0
P50991	P50991	T-complex protein 1 subunit delta	5	11.9	0	1352300	1404400	2434200	1900000	1474600	0	0	0	1775200	1394100	1583200	2623000	1503700	1946000	2398300	2618900	0
P50995	P50995	Annexin A11	15	33.1	670820	1361900	2205000	1193500	2017300	1982300	631630	656700	0	671220	1381800	1672700	1073000	511510	2255400	883230	1455200	3365700
P51114	P51114	Fragile X mental retardation syndrome-related protein 1	2	7.7	0	0	0	0	750900	845280	0	0	0	0	0	0	0	0	752170	0	0	0
P51148	P51148	Ras-related protein Rab-5C	2	22.2	0	989740	591100	1457600	1330900	1466500	0	0	0	0	983080	1512600	1074100	1074200	2040100	892430	973770	1349900
P51149	P51149	Ras-related protein Rab-7a	7	40.1	1529600	1938300	1683900	2356100	3276800	2071400	0	0	0	996280	1978800	1791800	1392200	0	5198300	1157600	2379400	3151400
P51991	P51991	Heterogeneous nuclear ribonucleoprotein A3	4	12.4	2637000	1997300	2597100	3315800	2354000	2839800	0	0	0	2383900	2004900	2699500	2932900	2111200	3435200	3050200	2907900	3566500
P52209	P52209	6-phosphogluconate dehydrogenase, decarboxylating	5	12.4	0	0	0	922580	0	0	0	0	0	0	0	0	0	0	761890	517130	0	0
P52272	P52272	Heterogeneous nuclear ribonucleoprotein M	4	7	5074800	2023400	0	2503800	2280800	740910	0	3012400	0	2327900	0	1886900	3535500	2509100	1471300	2493000	2234300	3415500
P52292	P52292	Importin subunit alpha-1	7	18.1	0	825510	0	1034900	858910	1042500	0	0	0	490850	839990	0	964960	819230	1120500	754910	701500	0
P52565	P52565	Rho GDP-dissociation inhibitor 1	2	15.2	0	0	0	0	0	0	0	0	0	0	0	0	0	0	0	0	0	0
P52594	P52594	Arf-GAP domain and FG repeat-containing protein 1	2	5.9	0	0	0	190300	167980	0	0	0	0	0	0	0	0	0	149870	0	0	0
P52597	P52597	Heterogeneous nuclear ribonucleoprotein F	4	15.9	0	0	0	808310	842260	0	0	0	0	0	623430	0	899300	623410	757680	709290	800970	0
P53621	P53621	Coatomer subunit alpha	2	1.7	0	0	0	0	0	0	0	0	0	0	0	0	0	0	0	0	12973000	0
P53992	P53992	Protein transport protein Sec24C	3	4.4	0	0	0	0	0	814750	0	0	0	0	0	0	0	0	735790	0	0	0
P54819	P54819	Adenylate kinase 2, mitochondrial	7	40.2	3715800	3394100	6040800	2721700	5656100	3605800	2754800	3087000	0	1684200	3615300	3545400	1283500	2118200	4263400	2776400	7575800	8959300
P54826	P54826	Growth arrest-specific protein 1	2	6.7	0	0	0	0	0	0	0	0	0	0	0	0	0	0	0	0	30946000	0
P55072	P55072	Transitional endoplasmic reticulum ATPase	13	19.5	0	2149500	4787100	2227000	4175200	4313800	0	0	0	2505800	2098900	4511200	0	1894300	5851000	0	3552300	4951000
P55084	P55084	Trifunctional enzyme subunit beta, mitochondrial	2	4.6	0	0	0	0	0	0	0	0	0	0	0	0	0	0	0	0	0	0
P55196	P55196	Afadin	9	6.6	0	0	0	0	0	0	0	0	0	0	0	0	0	0	0	0	0	0
P55209	P55209	Nucleosome assembly protein 1-like 1	3	14.3	0	635960	0	0	0	639330	0	0	0	593170	500490	0	673770	0	712120	0	0	0
P58107	P58107	Epiplakin	6	7.6	0	392520	655810	509450	549530	0	0	0	0	0	486930	0	664500	495620	578360	630630	600570	754390
P59666	P59666	Neutrophil defensin 3	2	19.1	9780500	0	0	0	0	0	0	0	0	212360	0	0	0	0	0	0	0	0
P60174	P60174	Triosephosphate isomerase	2	9.4	0	0	0	1406300	0	0	0	0	0	1286400	0	0	0	0	0	1351200	0	0
P60228	P60228	Eukaryotic translation initiation factor 3 subunit E	3	6.1	851770	713850	852900	784590	967730	449950	0	0	0	652980	737970	1059300	832620	882880	936780	737240	1110500	1436700
P60660	P60660	Myosin light polypeptide 6	4	28.5	0	0	0	735350	877730	787880	0	0	0	702940	0	0	680570	0	646640	648280	656270	0
P60842	P60842	Eukaryotic initiation factor 4A-I	5	30.5	2671500	1966400	1742700	3230800	2047100	2751500	1644600	0	0	2567500	1673300	2485400	5074600	2161900	3526100	3394000	2590500	3542400
P60866	P60866	40S ribosomal protein S20	2	19.3	0	866150	0	2630300	0	1272800	1105800	0	0	2892400	0	345720	5003100	867100	2016400	3600500	834290	312400
P60981	P60981	Destrin	3	18.8	0	0	976830	1121400	815200	1036000	0	0	0	0	754500	1227200	994330	799070	1187600	993740	1019900	1228800
P61081	P61081	NEDD8-conjugating enzyme Ubc12	3	16.4	711550	523560	0	671380	0	0	0	0	0	601250	603780	0	0	0	0	595790	0	0
P61158	P61158	Actin-related protein 3	2	5	0	0	0	0	0	0	0	0	0	0	0	0	0	0	161040	0	0	0
P84077	P84077	ADP-ribosylation factor 1	4	24.3	0	814220	700530	1413300	1151500	1089700	0	0	0	943840	0	970670	1422800	1042800	1171900	1108300	954870	0
P61221	P61221	ATP-binding cassette sub-family E member 1	2	3.5	0	0	0	0	0	0	0	0	0	0	0	0	0	0	0	0	0	0
P61247	P61247	40S ribosomal protein S3a	8	29.9	6956300	2876600	5819300	4219800	5095900	4437200	3964600	4026900	0	3138400	3485400	4879300	4688600	2634200	5003200	3276000	4369500	6864000
Q9UNX3	Q9UNX3	60S ribosomal protein L26-like 1	2	11.7	0	0	0	0	0	0	0	0	0	0	0	1095400	0	997560	1138900	0	0	2439600
P61313	P61313	60S ribosomal protein L15	5	22.5	22271000	6762300	5861800	25111000	10588000	8073400	9187200	5668900	0	16751000	6576000	8484600	18113000	8115700	10471000	15397000	6216300	9273200
P61353	P61353	60S ribosomal protein L27	4	36	0	2679500	0	7678800	3597500	3244300	0	0	0	5521800	679610	0	5714000	3863700	2706000	8009500	4773200	0
P61586	P61586	Transforming protein RhoA	3	16.1	0	0	0	0	0	0	0	0	0	0	0	0	454930	0	0	0	0	1033800
P61604	P61604	10 kDa heat shock protein, mitochondrial	2	23.5	0	0	1448500	1731900	0	1376800	0	0	0	1676600	1346200	0	1227600	735950	0	1664100	0	0
P61923	P61923	Coatomer subunit zeta-1	2	16.9	0	0	0	0	0	0	0	0	0	0	0	0	0	0	0	363810	0	0
P61978	P61978	Heterogeneous nuclear ribonucleoprotein K	9	23.8	14848000	5967000	13227000	14351000	9572300	12793000	13395000	1779700	0	8658300	7241900	11291000	11711000	7545700	12861000	11306000	14830000	23711000
P62241	P62241	40S ribosomal protein S8	6	32.2	31389000	10847000	3912900	47116000	8873300	6758100	25949000	1513000	0	40298000	9366600	7856500	25619000	6743100	8968500	40454000	7408600	3931800
P62244	P62244	40S ribosomal protein S15a	3	20	0	1256100	0	2027800	1325200	1178200	0	0	0	1490500	1232600	0	1969800	749790	1417000	1821000	1491100	1257600
P62249	P62249	40S ribosomal protein S16	3	19.9	0	3506000	0	3802500	0	2991100	0	0	0	2543000	3238300	0	3559700	3655200	3400400	2971100	0	0
P62258	P62258	14-3-3 protein epsilon	5	31.4	1768300	1253000	0	3513300	1796600	1412200	3312100	2213500	0	2838100	1613500	1381900	3100600	1854400	1581200	7947000	3243500	0
P62263	P62263	40S ribosomal protein S14	3	29.8	11436000	3054100	4990700	6210200	4369200	0	12604000	3280700	0	7584100	3224700	3192300	7771900	2748100	4094200	6641400	4227700	8972800
P62266	P62266	40S ribosomal protein S23	4	28.7	12074000	4889900	10295000	13543000	8472700	12381000	57199000	3819000	0	30013000	10257000	7226500	33792000	8825900	8896500	16127000	4451400	4556200
P62269	P62269	40S ribosomal protein S18	3	19.1	0	197420	1115500	6387100	388110	1010500	0	0	0	3738400	1477000	1318600	2436500	1628100	0	0	2031600	0
P62277	P62277	40S ribosomal protein S13	2	14.6	0	0	0	0	0	0	0	0	0	0	0	0	0	1020500	887640	0	0	0
P62280	P62280	40S ribosomal protein S11	6	34.8	7753100	2600900	4715600	4002100	3455600	3101900	16872000	3422900	0	4951700	2733400	2498800	9126800	2520500	4029100	4227000	3619300	7148300
P62424	P62424	60S ribosomal protein L7a	3	14.3	0	0	0	0	0	0	0	0	0	0	0	0	0	0	0	0	0	0
P62491	P62491	Ras-related protein Rab-11A	4	19	0	0	0	0	0	0	0	0	0	0	0	0	0	0	1283500	0	0	0
P62495	P62495	Eukaryotic peptide chain release factor subunit 1	2	6.4	0	0	0	0	0	0	0	0	0	0	0	0	0	0	0	0	0	0
P62701	P62701	40S ribosomal protein S4, X isoform	5	16.7	0	2546000	0	3429400	3411900	2066800	4707600	0	0	2611700	0	2351300	4483300	2486500	2435600	3114600	2376700	0
P67775	P67775	Serine/threonine-protein phosphatase 2A catalytic subunit alpha isoform	3	15.2	0	513290	0	0	0	424900	0	0	0	486700	0	0	0	0	417290	0	0	0
P62750	P62750	60S ribosomal protein L23a	4	26.9	3207900	3365500	4641200	9473500	3813800	3144900	2583900	0	0	5735100	4133100	3254800	7816000	3386500	2407100	9589900	4696000	6779000
P62753	P62753	40S ribosomal protein S6	4	18.9	13250000	6107200	2694800	23557000	5014900	2393600	15071000	0	0	26021000	3646300	2431800	20316000	3691300	5165800	18936000	3122700	2472200
P62805	P62805	Histone H4	8	58.3	157530000	122050000	103200000	218950000	196370000	125190000	141990000	37948000	74429000	118010000	123530000	107660000	148500000	99287000	112940000	159610000	131710000	96054000
P62826	P62826	GTP-binding nuclear protein Ran	5	25.9	12541000	6050600	7888600	13141000	8349700	7147700	12448000	5575500	0	10455000	7089900	7342700	13424000	7701500	7689000	14001000	11152000	13965000
P62829	P62829	60S ribosomal protein L23	4	37.9	0	0	0	3531800	0	1356400	0	0	0	2869600	2013500	0	3673800	0	0	3302200	0	0
P62851	P62851	40S ribosomal protein S25	3	22.4	0	2256100	1264400	3088000	3513300	2064700	0	0	0	2165900	1787100	2387000	4068300	2146000	2451900	3282800	4359900	2654900
P62854	P62854	40S ribosomal protein S26	2	20.9	0	0	0	0	7189800	3990200	0	0	0	0	0	0	0	9599100	0	0	0	0
P62888	P62888	60S ribosomal protein L30	3	31.3	0	792620	0	1397500	983980	778610	0	0	0	972360	943670	725000	1402300	856730	735660	1183300	859530	0
Q59GN2	Q59GN2	Putative 60S ribosomal protein L39-like 5	2	19.6	0	66649000	1013900	1259400	120170000	89762000	3051100	0	0	9226100	193270000	199870000	38795000	92052000	61836000	7473200	42926000	2931700
P62899	P62899	60S ribosomal protein L31	2	18.4	0	0	0	1920700	0	1045000	0	0	0	1909100	1212100	0	2118800	0	1053200	2039900	0	0
P62906	P62906	60S ribosomal protein L10a	5	25.8	0	4019600	0	4856400	5072600	3255600	0	0	0	2474400	4699900	3377900	3520700	3135700	2594900	3076300	5580800	5670300
P62910	P62910	60S ribosomal protein L32	2	20	570540	635970	0	586460	2796900	963170	952630	0	0	969410	1285100	1951000	4989600	2865600	1068100	516090	990040	748020
P62913	P62913	60S ribosomal protein L11	3	17.4	5955200	3321900	658840	8394500	4295100	4368500	6025100	0	0	6439300	3326800	3183300	9408100	4041200	4688500	6350100	3091000	6329700
P62917	P62917	60S ribosomal protein L8	2	10.5	6441100	6923800	12078000	8761100	9386600	9725900	15377000	0	8974200	14110000	9024600	11198000	24257000	7157600	6942000	9348800	6963500	12764000
P62937	P62937	Peptidyl-prolyl cis-trans isomerase A	5	30.3	3408100	3840700	1566500	21484000	5098900	4661200	0	0	0	5078500	3988100	8535700	15510000	8726700	7883500	12393000	8316200	1731500
P62979	P62979	Ubiquitin-40S ribosomal protein S27a	4	34	3612700	13012000	7787200	23443000	17808000	17192000	0	0	16244000	14005000	17732000	10627000	12634000	18922000	26544000	14446000	9204700	11431000
P62993	P62993	Growth factor receptor-bound protein 2	2	12	0	0	0	0	0	0	0	0	0	0	0	0	0	0	199580	0	0	0
P63000	P63000	Ras-related C3 botulinum toxin substrate 1	4	27.1	0	0	0	0	0	0	0	0	0	0	0	0	0	0	812460	0	987570	0
P63104	P63104	14-3-3 protein zeta/delta	2	9.4	0	0	691090	0	0	714180	1457500	1303100	0	0	0	0	904930	0	0	0	0	0
P63151	P63151	Serine/threonine-protein phosphatase 2A 55 kDa regulatory subunit B alpha isoform	2	5.1	0	0	524790	0	541610	538530	0	0	0	0	0	475260	0	0	0	0	469450	0
P63241	P63241	Eukaryotic translation initiation factor 5A-1	6	32.5	0	1792600	4593700	3159400	1929700	2692400	0	3134300	0	1722500	0	0	2325900	1954200	2987700	2452600	0	5431800
P63244	P63244	Guanine nucleotide-binding protein subunit beta-2-like 1	6	19.6	0	1525500	2573400	3152500	2151100	2221300	0	0	0	2833000	1589800	2479000	3125700	2205900	2985200	2899100	2462600	2334800
P67809	P67809	Nuclease-sensitive element-binding protein 1	2	9.3	0	0	1200500	2073900	0	0	0	0	0	0	0	0	0	0	998640	0	0	0
Q5VTE0	Q5VTE0	Putative elongation factor 1-alpha-like 3	9	23.2	16282000	15009000	19606000	34239000	24542000	22823000	20971000	3321100	0	27753000	17757000	20815000	40705000	23891000	26785000	29779000	30883000	41392000
P68363	P68363	Tubulin alpha-1B chain	0	43.7	41003000	60412000	7153300	67105000	60252000	76153000	53728000	31683000	124910000	44380000	65134000	42071000	71224000	53007000	81164000	38505000	26909000	39732000
P68371	P68371	Tubulin beta-4B chain	2	9.4	0	2211300	2256200	5346700	2065100	2083900	7099400	0	0	3829600	2278100	1165400	7186100	3090600	4478700	4215500	1543600	0
Q71DI3	Q71DI3	Histone H3.2	3	16.9	43509000	33899000	30755000	56662000	42352000	27898000	32436000	21310000	0	32030000	31159000	29664000	50900000	22916000	22040000	43708000	39617000	52914000
Q15155	Q15155	Nodal modulator 1	2	1.9	0	0	0	0	0	0	0	0	0	0	0	0	0	0	0	0	0	0
P78310	P78310	Coxsackievirus and adenovirus receptor	5	15.6	0	0	0	791660	850790	792560	0	0	0	598330	0	0	0	763040	542430	0	0	0
P78371	P78371	T-complex protein 1 subunit beta	5	12.5	1591200	936960	1330600	1434400	997400	1232500	1522000	0	0	1224400	1112400	1035800	1601200	925540	1136000	1287300	1331400	1435500
P78527	P78527	DNA-dependent protein kinase catalytic subunit	5	1.4	0	0	790900	1541400	1131400	1069200	0	0	0	416440	0	675020	2238300	1084000	1032400	1358400	0	0
P81605	P81605	Dermcidin	2	20	20037000	17817000	0	6137800	9269700	0	13080000	14768000	0	18161000	18175000	8692800	12818000	12561000	8745500	13060000	12183000	0
P83731	P83731	60S ribosomal protein L24	4	25.5	0	2504000	1269300	5548900	2385400	1935900	1266400	0	0	2975200	2371600	1716400	8209100	2357900	2248500	3855700	1082500	1597400
Q969Q0	Q969Q0	60S ribosomal protein L36a-like	3	22.6	17162000	5149800	5567600	13674000	5462300	4560900	11474000	5914000	0	9581700	6675800	5609000	7938500	5472500	4946000	10080000	4687900	7315100
P84098	P84098	60S ribosomal protein L19	2	13.3	0	4647400	3847100	4665600	6244100	4680900	0	0	0	11768000	6441800	4190900	12600000	4786200	3063500	4904000	3730900	2584700
P98172	P98172	Ephrin-B1	4	18.5	0	0	433100	439140	536610	0	0	0	0	0	0	0	335320	288380	409410	0	0	0
Q00341	Q00341	Vigilin	3	2.5	0	0	0	0	0	0	0	0	0	0	0	0	0	0	0	0	0	582330
Q00610	Q00610	Clathrin heavy chain 1	18	12.9	555760	1107300	1012900	1663400	1207700	2201700	0	0	0	732260	1160300	991230	1223200	949080	4009000	1349800	749630	1127300
Q00839	Q00839	Heterogeneous nuclear ribonucleoprotein U	11	13.9	12350000	18974000	19702000	14915000	12684000	13292000	18517000	4295400	0	12874000	12934000	10921000	18335000	15868000	18906000	19234000	6721900	14540000
Q01082	Q01082	Spectrin beta chain, non-erythrocytic 1	14	7.8	0	2183200	0	3997500	0	0	0	0	0	0	2365700	0	2700300	0	626860	2560700	0	0
Q01105	Q01105	Protein SET	3	13.4	0	0	0	2103200	0	0	0	0	0	1907200	981600	0	1490700	1041600	1180100	2754400	903720	0
Q01469	Q01469	Fatty acid-binding protein, epidermal	4	31.9	0	5631000	3718300	4636500	7966300	8667800	3765100	0	0	6233000	6369000	5036100	2898500	8882500	6194600	5573800	6216100	3872300
Q01844	Q01844	RNA-binding protein EWS	2	3.5	0	0	1543900	0	0	0	0	0	0	0	0	0	0	0	1381500	0	1331500	1935200
Q02224	Q02224	Centromere-associated protein E	2	0.7	0	6880700	3903200	43139000	0	8391200	8007000	0	0	11903000	8394800	7380500	8227700	8969500	5656300	28404000	5722300	0
Q02413	Q02413	Desmoglein-1	13	15.7	5187400	31188000	18349000	10724000	15593000	17988000	7993900	15767000	11902000	24982000	20777000	18441000	16963000	29845000	17192000	18959000	18663000	6883300
Q02543	Q02543	60S ribosomal protein L18a	6	34.1	20363000	7223900	12967000	24306000	9262200	10830000	53317000	1487100	6987700	29888000	6965700	13389000	38506000	10991000	18244000	24029000	9026800	17835000
Q02790	Q02790	Peptidyl-prolyl cis-trans isomerase FKBP4	2	7.6	0	0	0	1094800	0	0	0	0	0	940180	700280	0	935410	901250	1042900	986810	0	0
Q02878	Q02878	60S ribosomal protein L6	4	14.9	5309000	3286900	3355200	5954100	4484300	2539600	4703000	0	0	4716100	3632000	0	5271600	3162400	0	8492300	2632800	4570200
Q04637	Q04637	Eukaryotic translation initiation factor 4 gamma 1	16	12.5	532250	622940	2120600	1422600	1842500	1927600	0	523630	0	0	1576500	1100100	1010100	589570	1919800	1264300	1676800	2124700
Q05682	Q05682	Caldesmon	2	4.3	0	0	0	0	0	0	0	0	0	0	0	0	0	0	0	0	0	0
Q06124	Q06124	Tyrosine-protein phosphatase non-receptor type 11	4	7.9	0	0	0	0	0	0	0	0	0	0	0	0	0	0	0	0	0	0
Q06323	Q06323	Proteasome activator complex subunit 1	3	14.9	0	0	0	0	0	0	0	0	0	0	0	0	0	0	391120	298870	0	0
Q06830	Q06830	Peroxiredoxin-1	8	49.7	18479000	40733000	76085000	49969000	55582000	73990000	9958900	5984300	35548000	42771000	44113000	80230000	40568000	35257000	75047000	37819000	61754000	101210000
Q07020	Q07020	60S ribosomal protein L18	6	34.6	22528000	16799000	24725000	21728000	16758000	19055000	28479000	3347100	14239000	30865000	17208000	22349000	27893000	14466000	17238000	26638000	12851000	18655000
Q07065	Q07065	Cytoskeleton-associated protein 4	2	3.8	0	0	0	0	0	0	0	0	0	0	0	0	0	536440	0	0	0	0
Q07157	Q07157	Tight junction protein ZO-1	5	4.1	0	0	0	0	0	0	0	0	0	0	0	0	0	0	0	0	0	0
Q07955	Q07955	Serine/arginine-rich splicing factor 1	3	12.5	5057200	0	0	3585700	2767400	0	4831900	0	0	2222400	0	0	3255000	0	2915500	3377400	0	3791400
Q08188	Q08188	Protein-glutamine gamma-glutamyltransferase E	3	5.2	0	2077700	0	696660	1123800	2390700	0	0	0	1608900	2586600	0	1801800	2325700	2164500	2225200	2107900	0
Q08211	Q08211	ATP-dependent RNA helicase A	6	5.3	0	0	2565200	0	0	2078300	0	1944600	0	0	0	2242500	0	0	1787600	0	0	2991900
Q08554	Q08554	Desmocollin-1	8	10.3	9421200	23231000	8938700	7783200	9376400	13150000	6318900	29350000	0	15871000	12190000	15255000	8522300	20112000	11986000	11312000	16260000	6284700
Q09666	Q09666	Neuroblast differentiation-associated protein AHNAK	17	9.6	0	768940	778410	543820	1030800	0	0	0	0	641520	475710	507840	652340	311070	1125300	621520	616740	0
Q12906	Q12906	Interleukin enhancer-binding factor 3	7	8.9	0	1748300	1432900	4077600	1991900	1861700	0	0	0	1818200	1532500	2152900	2047200	1931200	1885000	2094700	2529100	0
Q12907	Q12907	Vesicular integral-membrane protein VIP36	2	5.9	0	0	0	0	0	0	0	0	0	0	0	0	0	0	0	0	0	0
Q12929	Q12929	Epidermal growth factor receptor kinase substrate 8	2	3.9	0	0	0	0	0	0	0	0	0	0	0	0	0	0	0	0	0	0
Q12931	Q12931	Heat shock protein 75 kDa, mitochondrial	4	7.4	0	793060	0	1118100	908930	787700	0	0	0	979690	994860	0	1370400	804410	758690	1059200	0	0
Q12955	Q12955	Ankyrin-3	3	0.9	0	0	0	0	0	0	0	0	0	0	0	0	0	0	0	0	0	0
Q13085	Q13085	Acetyl-CoA carboxylase 1	13	7	0	897160	0	1601600	1591400	622600	483060	0	0	1463800	473050	510970	1718300	0	639850	948990	464900	0
Q13162	Q13162	Peroxiredoxin-4	5	22.1	0	1823200	0	2474000	6111600	1731900	0	0	0	1233300	1727600	0	1457700	1124600	2448300	1390400	1703700	0
Q13177	Q13177	Serine/threonine-protein kinase PAK 2	3	7.4	0	0	0	0	0	0	0	0	0	0	0	0	0	0	300040	0	0	0
Q13283	Q13283	Ras GTPase-activating protein-binding protein 1	4	10.9	0	557720	0	562900	0	506800	0	0	0	514690	0	461040	496670	0	517990	517880	373230	0
Q13308	Q13308	Inactive tyrosine-protein kinase 7	3	3.7	0	0	0	0	650090	0	0	0	0	0	0	0	0	0	0	0	0	0
Q13442	Q13442	28 kDa heat- and acid-stable phosphoprotein	2	14.4	0	0	0	904870	0	0	0	0	0	732770	621440	0	801120	0	0	0	0	0
Q13561	Q13561	Dynactin subunit 2	2	7	0	0	0	0	0	0	0	0	0	0	0	0	0	0	219560	0	0	0
Q13740	Q13740	CD166 antigen	3	6	0	0	0	434690	461200	488460	0	0	0	0	0	0	0	0	0	0	0	0
Q13813	Q13813	Spectrin alpha chain, non-erythrocytic 1	19	9.5	979840	245910	310720	1114300	415930	573510	899120	586760	0	948690	382630	359210	930710	589700	683380	895900	900640	0
Q13835	Q13835	Plakophilin-1	3	4	0	1338200	2080500	0	1334200	0	0	0	0	2751900	0	1300600	0	1324400	1595200	0	1361600	1055300
Q14103	Q14103	Heterogeneous nuclear ribonucleoprotein D0	2	6.8	0	3126000	4559800	6016600	3545500	3821200	0	0	0	4183400	3788700	4908800	4397300	3374400	7268100	5126100	4086200	3840300
Q14126	Q14126	Desmoglein-2	8	9.8	0	0	1061300	0	1521600	0	0	0	0	2853800	0	0	3209700	0	887940	0	0	0
Q14134	Q14134	Tripartite motif-containing protein 29	2	3.2	0	0	0	0	0	0	0	0	0	0	0	0	0	0	0	0	0	0
Q14157	Q14157	Ubiquitin-associated protein 2-like	6	9	0	0	0	0	1061500	1324000	0	0	0	0	0	1120100	786400	524300	1356600	0	531900	0
Q14160	Q14160	Protein scribble homolog	3	2.7	0	0	0	0	0	203840	0	0	0	0	0	0	0	0	0	0	0	0
Q14247	Q14247	Src substrate cortactin	15	35.1	2148900	2806100	7739600	2869500	4966500	5440700	2626400	2190900	0	2550700	3216200	4820800	2615400	2254100	5741400	1548600	4010200	13310000
Q14315	Q14315	Filamin-C	2	1.7	0	0	0	0	0	0	0	0	0	0	0	0	0	0	0	0	0	0
Q14444	Q14444	Caprin-1	5	12.6	0	1037900	2081700	1384700	1580900	1797400	0	0	0	785960	1280700	1637100	1037300	855310	2051500	0	1400500	1783700
Q14498	Q14498	RNA-binding protein 39	7	15.8	0	12946000	5426500	4312000	8873900	8106200	5780700	0	0	3528400	13744000	7026100	3349600	8892900	6137900	3278500	7650400	5480400
Q14683	Q14683	Structural maintenance of chromosomes protein 1A	2	1.4	0	0	0	0	0	0	0	0	0	0	0	911000	0	0	0	0	0	0
Q14697	Q14697	Neutral alpha-glucosidase AB	3	3.3	0	1095700	1142400	1312800	1460600	1112500	0	0	0	1236100	1223700	0	1249300	1167600	1056700	1285100	953600	0
Q14739	Q14739	Lamin-B receptor	2	3.1	0	1134000	0	1224000	0	0	0	0	0	0	1057100	0	0	964790	1089200	1190400	0	0
Q14847	Q14847	LIM and SH3 domain protein 1	6	27.6	0	0	0	0	842360	791840	0	0	0	0	0	0	0	532390	900430	0	627450	0
Q14980	Q14980	Nuclear mitotic apparatus protein 1	2	1.1	0	0	0	0	0	0	0	0	0	0	0	0	0	0	0	0	0	0
Q15029	Q15029	116 kDa U5 small nuclear ribonucleoprotein component	2	2.3	0	0	0	0	0	0	0	0	0	0	0	0	0	0	0	0	3913800	0
Q15056	Q15056	Eukaryotic translation initiation factor 4H	5	26.2	0	0	0	0	0	1517800	0	0	0	0	0	0	0	952200	1904100	0	0	1938900
Q15084	Q15084	Protein disulfide-isomerase A6	8	22	0	2974500	1645000	3684100	5676000	2620200	0	0	0	3101400	3062300	2219100	3395000	2964800	2873200	2382700	2760900	1882900
Q15149	Q15149	Plectin	47	12.4	2253400	1784800	2315200	4273100	2867500	4190500	2557500	1083100	0	4178800	1829300	1753000	4411700	1746600	4039800	3656000	3220400	1980500
Q15181	Q15181	Inorganic pyrophosphatase	3	12.8	0	899640	0	1076300	1100600	776270	0	0	0	1006400	974590	896570	1140800	1011000	1043800	1074900	1186900	0
Q15185	Q15185	Prostaglandin E synthase 3	2	13.1	0	719610	654560	1213700	805880	866540	0	0	0	970000	720650	0	963240	590330	0	741950	0	0
Q15233	Q15233	Non-POU domain-containing octamer-binding protein	2	3.6	0	0	0	0	0	0	0	0	0	0	0	0	0	0	0	0	0	1702500
Q15293	Q15293	Reticulocalbin-1	2	7.9	1287700	1357900	804430	1497300	1835600	1533000	0	0	0	0	1384200	1255500	0	1016000	1415600	0	1660800	1919200
Q15365	Q15365	Poly(rC)-binding protein 1	7	41.6	6020600	4445600	4825200	4968800	3714100	4506200	5602100	2927400	0	3396300	3472800	5358000	4083700	3150500	7974700	4235300	4386000	5804100
Q15366	Q15366	Poly(rC)-binding protein 2	4	18.6	0	1784300	0	2121400	1298000	2552500	0	0	0	610810	1443500	2097200	1961800	1949200	3788800	2319600	0	3258800
Q15375	Q15375	Ephrin type-A receptor 7	2	4.3	0	0	0	0	0	0	0	0	0	0	0	0	0	0	0	0	0	0
Q15417	Q15417	Calponin-3	10	39.8	0	0	796360	0	731490	944710	0	0	0	0	410320	0	592220	0	1101400	0	0	1716200
Q15517	Q15517	Corneodesmosin	2	5.1	0	9624400	4211200	2271000	3238900	3229500	0	4249300	0	3558200	3793000	3535700	2813200	4115900	0	0	3444300	1851500
Q15645	Q15645	Pachytene checkpoint protein 2 homolog	5	13.2	0	0	579070	0	0	0	0	0	0	0	0	0	0	0	557010	0	0	0
Q15654	Q15654	Thyroid receptor-interacting protein 6	3	12.6	0	0	0	0	0	0	0	0	0	0	0	0	0	0	0	0	0	0
Q15691	Q15691	Microtubule-associated protein RP/EB family member 1	9	36.2	1107300	1448200	2132600	1013700	1078200	1964600	0	0	0	864160	1572500	1739700	1424400	1096100	1904200	1099300	1146100	2229500
Q15717	Q15717	ELAV-like protein 1	4	12	1413400	765240	1255200	1263000	925380	1087700	1353700	0	0	915000	916080	1073700	1272200	843980	1029000	1155500	1000800	1429400
Q15758	Q15758	Neutral amino acid transporter B(0)	5	11.1	0	656860	1113700	0	964910	914270	0	0	0	494000	0	648920	0	0	881460	520340	721780	0
Q15942	Q15942	Zyxin	2	8.6	0	0	0	0	0	0	0	0	0	0	0	0	0	0	0	0	0	0
Q16181	Q16181	Septin-7	2	4.6	0	0	0	0	0	0	0	0	0	0	0	0	0	0	0	0	0	0
Q16513	Q16513	Serine/threonine-protein kinase N2	3	3.8	0	0	0	0	0	0	0	0	0	0	0	0	0	0	0	0	0	0
Q16527	Q16527	Cysteine and glycine-rich protein 2	2	13	0	0	0	0	0	0	0	0	0	0	0	0	0	0	0	0	0	303560
Q16543	Q16543	Hsp90 co-chaperone Cdc37	5	20.1	886990	639440	0	0	0	0	0	1081300	0	0	650120	0	0	0	0	0	1082600	0
Q16555	Q16555	Dihydropyrimidinase-related protein 2	2	6.6	0	0	0	0	0	0	0	0	0	0	0	0	0	0	0	0	0	0
Q16625	Q16625	Occludin	4	11.7	0	0	0	0	394560	361460	0	0	0	0	0	0	0	0	376020	0	0	0
Q16629	Q16629	Serine/arginine-rich splicing factor 7	2	10.9	0	2068000	0	2277800	0	1341600	0	0	0	2119900	1722500	0	2305200	1507200	1357400	2015500	0	0
Q16643	Q16643	Drebrin	7	16.9	0	0	0	0	0	0	0	0	0	0	0	0	0	0	556930	0	0	963700
Q16891	Q16891	MICOS complex subunit MIC60	2	2.6	0	0	532390	0	0	0	0	0	0	0	0	0	0	0	0	0	0	568210
Q53EL6	Q53EL6	Programmed cell death protein 4	3	8.1	0	0	0	0	0	0	0	0	0	0	0	0	0	0	0	0	0	0
Q5BKZ1	Q5BKZ1	DBIRD complex subunit ZNF326	3	5.8	9151400	0	0	910890	0	0	5696400	0	0	703260	0	0	786620	0	372860	923960	0	555760
Q5T749	Q5T749	Keratinocyte proline-rich protein	4	9.3	0	2089800	2553600	1798400	1307500	1355600	0	0	0	3389400	1722800	2031800	3632500	1144800	1779800	1845300	1743700	1400000
Q5T9A4	Q5T9A4	ATPase family AAA domain-containing protein 3B	2	2.8	0	0	0	0	0	0	0	0	0	0	0	0	0	0	0	0	0	0
Q6UWP8	Q6UWP8	Suprabasin	2	12.2	0	0	0	0	0	0	0	0	0	0	0	0	0	0	0	587660	0	0
Q6ZVX7	Q6ZVX7	F-box only protein 50	2	8	0	1833100	0	527070	0	0	0	0	0	696660	0	647460	593460	671870	0	0	600850	0
Q7KZF4	Q7KZF4	Staphylococcal nuclease domain-containing protein 1	6	8.2	0	1090800	1739600	1425800	1404500	1313800	0	1337900	0	1201000	0	1425800	973240	1254300	1439400	1127700	1365400	2075600
Q7L576	Q7L576	Cytoplasmic FMR1-interacting protein 1	2	1.6	0	0	0	0	0	148480	0	0	0	0	0	0	161440	0	0	0	0	0
Q7Z2W4	Q7Z2W4	Zinc finger CCCH-type antiviral protein 1	5	8.1	0	508570	648460	0	536640	593250	0	0	0	452990	0	636050	452150	483190	594570	470160	535730	0
Q7Z417	Q7Z417	Nuclear fragile X mental retardation-interacting protein 2	2	5	0	0	0	0	0	0	0	0	0	0	0	0	0	384890	0	0	0	0
Q86V81	Q86V81	THO complex subunit 4	3	19.5	0	0	0	480910	0	0	0	0	0	0	0	0	0	0	579350	0	0	0
Q86VP6	Q86VP6	Cullin-associated NEDD8-dissociated protein 1	3	3.4	0	0	0	0	0	0	0	0	0	0	0	0	0	0	0	0	0	0
Q86X55	Q86X55	Histone-arginine methyltransferase CARM1	2	3.6	0	379530	359070	400470	397760	376240	0	0	0	0	0	421220	0	0	418730	338730	0	0
Q8IUD2	Q8IUD2	ELKS/Rab6-interacting/CAST family member 1	2	2.3	0	0	0	0	0	0	0	0	0	0	0	0	0	0	0	0	0	0
Q8IVM0	Q8IVM0	Coiled-coil domain-containing protein 50	4	13.7	0	0	0	0	0	0	0	0	0	0	0	0	0	0	0	0	0	0
Q8IXS6	Q8IXS6	Paralemmin-2	2	9.8	0	0	0	0	0	0	0	0	0	0	0	0	0	0	0	0	0	0
Q8IZP0	Q8IZP0	Abl interactor 1	3	12.8	0	0	0	0	0	0	0	0	0	0	0	0	0	0	0	0	0	0
Q8IZW8	Q8IZW8	Tensin-4	2	2.9	0	0	0	0	0	0	0	0	0	0	0	0	664610	0	0	0	0	0
Q8N766	Q8N766	ER membrane protein complex subunit 1	2	2.3	0	221060	202380	0	282100	0	0	0	0	0	231830	0	0	0	0	0	176320	0
Q8NC51	Q8NC51	Plasminogen activator inhibitor 1 RNA-binding protein	5	13.2	0	1181000	2123300	1509000	1474200	1421300	1511800	1418700	0	1180700	1252300	1304900	1444600	1149700	1378000	971910	1485000	2011000
Q8NCA5	Q8NCA5	Protein FAM98A	5	16.2	0	0	441430	0	0	671050	0	0	0	0	0	0	0	0	753980	0	0	0
Q8NF91	Q8NF91	Nesprin-1	2	0.3	0	0	0	0	0	0	0	0	0	0	0	0	0	0	0	0	0	0
Q8TEW0	Q8TEW0	Partitioning defective 3 homolog	4	4	0	0	0	0	0	0	0	0	0	0	0	0	0	0	141670	0	0	0
Q8WUM4	Q8WUM4	Programmed cell death 6-interacting protein	28	33.9	28270000	5137800	12251000	7145200	10229000	10738000	16332000	0	0	3700900	4441500	9499400	5408800	5111300	11252000	3916300	6820700	13858000
Q8WX93	Q8WX93	Palladin	2	1.7	0	0	0	0	0	0	0	0	0	0	0	0	0	0	0	0	0	0
Q8WXI9	Q8WXI9	Transcriptional repressor p66-beta	2	3.4	0	0	0	0	0	0	0	0	0	0	0	0	0	0	0	0	0	0
Q92499	Q92499	ATP-dependent RNA helicase DDX1	2	3.6	0	0	0	0	0	0	0	0	0	0	0	0	0	0	0	0	0	0
Q92530	Q92530	Proteasome inhibitor PI31 subunit	3	14.4	0	0	0	0	0	0	0	0	0	0	0	0	0	0	272540	0	0	0
Q92542	Q92542	Nicastrin	3	4.5	0	0	0	0	0	0	0	0	0	0	0	0	0	0	0	0	0	0
Q92598	Q92598	Heat shock protein 105 kDa	9	12.8	0	570080	1242100	764050	842310	740710	997160	0	0	752420	763640	577420	443740	698000	907670	426430	725640	824950
Q92692	Q92692	Nectin-2	5	10	0	0	483650	461140	575500	0	0	0	0	330710	0	0	0	0	0	0	0	581730
Q92734	Q92734	Protein TFG	3	13.2	0	0	0	0	1352900	1483300	0	0	0	0	0	1241700	0	0	1246200	0	0	0
Q92841	Q92841	Probable ATP-dependent RNA helicase DDX17	12	23.7	12177000	8659100	16854000	13721000	12563000	12368000	4916500	4315000	0	8370700	9070300	11129000	9302300	10785000	12075000	8034600	9785100	20557000
Q92859	Q92859	Neogenin	3	2.6	0	0	0	0	0	0	0	0	0	0	0	0	0	0	558820	0	0	0
Q92900	Q92900	Regulator of nonsense transcripts 1	18	19	0	0	795880	336070	478140	574480	0	0	0	209890	0	406440	322910	316780	1119200	355920	614910	1242600
Q92945	Q92945	Far upstream element-binding protein 2	12	23.6	1368200	1889400	3171700	2941700	2548800	3432300	2240400	0	0	2062300	1781400	2822400	2941500	1754400	3320100	2717500	3312500	4103200
Q93052	Q93052	Lipoma-preferred partner	2	5.4	0	0	0	0	0	0	0	0	0	0	0	0	0	0	0	0	0	0
Q969P0	Q969P0	Immunoglobulin superfamily member 8	4	9.8	0	0	0	0	0	0	0	0	0	0	0	0	0	0	0	0	384180	0
Q969T9	Q969T9	WW domain-binding protein 2	3	12.6	0	0	0	0	0	0	0	0	0	0	0	0	0	0	0	0	0	0
Q96AC1	Q96AC1	Fermitin family homolog 2	2	3.8	0	0	0	0	0	0	0	0	0	0	0	0	0	0	0	0	0	0
Q96AE4	Q96AE4	Far upstream element-binding protein 1	2	4	0	0	608440	0	0	719990	0	0	0	0	0	576150	0	0	741450	0	528390	0
Q96CX2	Q96CX2	BTB/POZ domain-containing protein KCTD12	3	12.3	0	0	0	0	0	0	0	0	0	0	0	0	0	0	0	0	0	0
Q96HC4	Q96HC4	PDZ and LIM domain protein 5	4	6.5	0	0	0	0	0	0	0	0	0	0	0	0	0	0	147600	0	0	0
Q96HS1	Q96HS1	Serine/threonine-protein phosphatase PGAM5, mitochondrial	2	7.6	779410	0	0	0	0	0	0	0	0	0	0	0	705810	0	829090	0	931010	1209800
Q96IZ0	Q96IZ0	PRKC apoptosis WT1 regulator protein	3	12.4	0	0	0	0	0	288640	0	0	0	0	0	0	0	0	0	0	0	0
Q96J01	Q96J01	THO complex subunit 3	2	8.8	0	0	0	0	0	0	0	0	0	0	0	0	0	0	0	0	0	0
Q96P63	Q96P63	Serpin B12	3	6.7	0	4041200	3041600	1278200	2928300	3464700	0	0	0	3760400	3537500	3771400	2687700	3048100	3271800	2977800	3529300	2313500
Q96RQ3	Q96RQ3	Methylcrotonoyl-CoA carboxylase subunit alpha, mitochondrial	4	6.3	0	1024600	1526600	913450	3983400	1537700	0	0	0	769260	1177000	2133000	897600	937350	1992000	0	1439600	4079000
Q99426	Q99426	Tubulin-folding cofactor B	3	12.7	0	0	0	0	0	0	0	0	0	0	0	0	0	0	0	0	0	0
Q99497	Q99497	Protein deglycase DJ-1	2	18.5	0	0	0	0	0	0	0	0	0	0	0	0	0	0	0	0	0	0
Q99816	Q99816	Tumor susceptibility gene 101 protein	2	6.2	0	0	0	0	0	0	0	0	0	0	0	0	0	0	0	0	0	0
Q99832	Q99832	T-complex protein 1 subunit eta	5	10.1	843960	672490	974700	1058100	877370	794750	1070800	0	0	893200	801650	719000	1114500	803570	860640	1001100	1022100	1261600
Q99873	Q99873	Protein arginine N-methyltransferase 1	2	7.5	0	0	0	0	0	0	0	0	0	0	0	0	0	0	0	0	0	0
Q9BQA1	Q9BQA1	Methylosome protein 50	2	11.4	0	0	0	0	0	0	0	0	0	0	0	0	0	0	0	0	0	0
Q9BS26	Q9BS26	Endoplasmic reticulum resident protein 44	3	9.6	0	1027200	0	0	0	0	0	0	0	0	0	0	0	0	1068500	0	0	0
Q9BTV4	Q9BTV4	Transmembrane protein 43	2	6.2	0	0	0	0	0	0	0	0	0	0	0	0	0	0	148790	0	0	0
Q9BU76	Q9BU76	Multiple myeloma tumor-associated protein 2	6	24.7	4275600	4944800	4468300	22267000	3704300	5940700	12860000	3501600	0	14967000	4891000	5917100	14349000	5522000	4810900	17778000	4048800	4340100
Q9BVP2	Q9BVP2	Guanine nucleotide-binding protein-like 3	11	22.8	13702000	9889400	10329000	15021000	6989400	13121000	12108000	5060600	0	15956000	9897000	14862000	17486000	8067500	10220000	14438000	6953800	7636600
Q9BY67	Q9BY67	Cell adhesion molecule 1	3	7	0	0	0	0	1069400	0	0	0	0	0	0	0	0	0	0	0	0	0
Q9BZX2	Q9BZX2	Uridine-cytidine kinase 2	2	8.8	0	0	0	0	0	0	0	0	0	0	0	0	0	0	0	0	0	0
Q9C0B5	Q9C0B5	Palmitoyltransferase ZDHHC5	2	4.5	0	0	0	0	0	0	0	0	0	0	0	0	0	0	0	0	0	0
Q9H074	Q9H074	Polyadenylate-binding protein-interacting protein 1	2	3.8	0	0	0	0	0	0	0	0	0	0	0	0	0	0	0	0	0	0
Q9H078	Q9H078	Caseinolytic peptidase B protein homolog	3	4.5	0	531200	685750	688700	1036100	689060	0	0	0	434390	0	0	0	0	765520	0	959670	1171600
Q9H223	Q9H223	EH domain-containing protein 4	3	7.4	0	0	0	0	483710	0	0	0	0	0	0	0	0	0	382270	0	0	0
Q9H2J7	Q9H2J7	Sodium-dependent neutral amino acid transporter B(0)AT2	3	5.1	0	0	0	0	0	0	0	0	0	0	0	0	0	0	0	0	0	0
Q9H2U1	Q9H2U1	ATP-dependent RNA helicase DHX36	3	4.1	0	0	0	0	0	0	0	0	0	0	0	0	0	0	178920	0	0	0
Q9H3K6	Q9H3K6	BolA-like protein 2	3	39.5	0	842170	1094000	1044000	1177100	1235000	0	0	0	900390	0	1270600	937220	0	1145600	654680	1058200	1593100
Q9H910	Q9H910	Hematological and neurological expressed 1-like protein	8	61.6	0	653560	1545700	1031400	705310	1672600	0	0	0	549380	0	1914100	702560	0	2511600	928600	1388700	1538900
Q9H9B4	Q9H9B4	Sideroflexin-1	2	7.1	0	968090	1042300	998040	1328600	1032700	0	0	0	900330	1111600	1019800	1052900	929980	1060700	910840	586730	701050
Q9HB71	Q9HB71	Calcyclin-binding protein	2	7.9	0	0	0	493240	0	332220	0	0	0	347510	318040	0	410900	293900	452790	398980	0	0
Q9HCY8	Q9HCY8	Protein S100-A14	2	23.1	0	3336300	0	1752100	2388900	0	0	4196600	1445000	2873700	2890700	2721300	2161400	2931800	2447400	2633300	3034900	0
Q9NP79	Q9NP79	Vacuolar protein sorting-associated protein VTA1 homolog	2	7.8	0	0	0	0	0	0	0	0	0	0	0	0	0	0	134780	0	0	0
Q9NR30	Q9NR30	Nucleolar RNA helicase 2	3	4.9	0	1160200	0	0	0	1057800	0	0	0	0	1243700	0	0	0	1200600	0	1270200	0
Q9NT62	Q9NT62	Ubiquitin-like-conjugating enzyme ATG3	2	8.3	0	0	0	0	0	0	0	0	0	0	0	0	0	0	0	0	0	0
Q9NWB6	Q9NWB6	Arginine and glutamate-rich protein 1	3	8.4	0	3957400	2745400	2089300	5452700	3553600	0	0	0	1870200	7087800	4625600	2303800	2791300	2767500	2678200	4675000	3560300
Q9NYB9	Q9NYB9	Abl interactor 2	2	6	0	0	0	0	0	0	0	0	0	0	0	0	0	0	0	0	0	0
Q9NZT1	Q9NZT1	Calmodulin-like protein 5	4	20.5	4227400	2781800	0	0	6950400	0	2820900	5428500	0	4021400	2801900	0	2369100	2609700	2198400	3673600	2904300	0
Q9P0K7	Q9P0K7	Ankycorbin	2	2.4	0	0	0	0	0	0	0	0	0	0	0	0	0	0	0	0	0	0
Q9P0L0	Q9P0L0	Vesicle-associated membrane protein-associated protein A	2	10.4	0	0	0	0	0	1172400	0	0	0	0	0	0	0	0	1133400	0	0	0
Q9P258	Q9P258	Protein RCC2	4	11.3	0	903320	887060	942200	977420	0	898680	0	0	983830	980250	1186900	1404800	843390	1147200	895050	950980	0
Q9UBV8	Q9UBV8	Peflin	2	6.3	0	0	0	0	538000	583000	0	0	0	0	0	526630	421300	0	697730	0	0	932830
Q9UDY2	Q9UDY2	Tight junction protein ZO-2	2	2.1	0	0	0	0	0	0	0	0	0	0	0	0	0	0	0	0	0	0
Q9UGI8	Q9UGI8	Testin	2	5.2	0	0	0	244650	0	229870	0	0	0	0	0	0	0	0	224500	0	0	0
Q9UHB6	Q9UHB6	LIM domain and actin-binding protein 1	7	10.7	0	0	0	339650	376100	0	0	0	0	0	0	0	261100	347440	290920	0	270090	0
Q9UJU6	Q9UJU6	Drebrin-like protein	7	22.8	0	0	0	0	0	0	0	0	0	0	0	0	0	0	0	0	0	0
Q9UKY7	Q9UKY7	Protein CDV3 homolog	9	63.2	0	412740	0	843510	1148000	1138600	0	0	0	0	453000	1484300	0	460570	1277100	0	439930	1878200
Q9UNF0	Q9UNF0	Protein kinase C and casein kinase substrate in neurons protein 2	6	12.3	0	585250	0	357420	0	444470	0	0	0	0	0	0	0	0	598090	0	514320	855970
Q9UQ35	Q9UQ35	Serine/arginine repetitive matrix protein 2	5	2.5	0	587770	700690	597490	571580	0	0	0	0	0	592960	0	628810	0	670940	706760	684790	845820
Q9UQ80	Q9UQ80	Proliferation-associated protein 2G4	3	8.6	0	977130	0	1426800	927120	0	0	0	0	0	0	0	0	0	1133800	1249500	0	0
Q9Y230	Q9Y230	RuvB-like 2	7	19.7	0	1151200	1310100	1819200	2266600	1585100	0	0	0	1238400	1272000	1087200	1354000	1209100	2310200	1323700	1721600	1013300
Q9Y262	Q9Y262	Eukaryotic translation initiation factor 3 subunit L	10	19.3	0	1856400	3848200	1878500	2962200	2687300	1105500	0	0	1548400	2085400	2498600	1670900	1493900	4662500	1155800	2350200	4077000
Q9Y265	Q9Y265	RuvB-like 1	11	33.3	0	2242700	3617400	2405900	5439000	2883600	1240600	0	0	1743500	2293500	2597500	1583200	714920	3124500	1974800	2070100	4840300
Q9Y266	Q9Y266	Nuclear migration protein nudC	2	8.2	0	0	0	491030	0	306830	0	0	0	0	0	0	399810	0	369310	460500	0	0
Q9Y2D5	Q9Y2D5	A-kinase anchor protein 2	5	7.5	0	0	0	0	0	0	0	0	0	0	0	0	0	0	0	0	0	0
Q9Y2J2	Q9Y2J2	Band 4.1-like protein 3	9	12.1	0	0	0	0	0	0	0	0	0	0	0	0	0	0	0	0	0	0
Q9Y2Z0	Q9Y2Z0	Suppressor of G2 allele of SKP1 homolog	7	23.6	0	2809300	3131700	0	2150600	0	0	0	0	2230400	2821000	2298500	0	1740300	2504000	2248500	2339400	3935300
Q9Y383	Q9Y383	Putative RNA-binding protein Luc7-like 2	3	10.5	0	3595500	1082200	1153100	6025400	1868400	0	0	0	1004200	3484500	5665200	1317000	1988800	3606200	1235700	5106300	2250300
Q9Y3F4	Q9Y3F4	Serine-threonine kinase receptor-associated protein	3	12	0	0	0	0	511180	0	0	0	0	382770	0	0	219810	0	522760	0	365150	0
Q9Y3I0	Q9Y3I0	tRNA-splicing ligase RtcB homolog	2	4.2	0	0	0	0	0	0	0	0	0	0	0	0	0	0	0	0	0	0
Q9Y3U8	Q9Y3U8	60S ribosomal protein L36	3	28.6	0	7323600	947980	2062400	18054000	2047000	2030000	1484400	0	1629400	18934000	2749100	8399200	13070000	4260500	2087400	20030000	5529600
Q9Y450	Q9Y450	HBS1-like protein	2	4.7	0	0	0	0	0	0	0	0	0	0	0	0	0	0	186480	0	0	0
Q9Y490	Q9Y490	Talin-1	5	2.4	0	0	0	0	0	252620	0	0	0	0	0	0	0	0	0	0	0	0
Q9Y5A9	Q9Y5A9	YTH domain-containing family protein 2	4	5	0	0	588970	433320	386550	470860	546700	0	0	0	0	403810	417530	0	527510	408090	0	678190
Q9Y5X1	Q9Y5X1	Sorting nexin-9	3	6.9	0	0	0	0	0	0	0	0	0	0	0	0	0	0	0	0	0	0
Q9Y608	Q9Y608	Leucine-rich repeat flightless-interacting protein 2	2	3.7	0	0	0	0	0	0	0	0	0	0	0	0	0	0	0	0	0	0
Q9Y6N7	Q9Y6N7	Roundabout homolog 1	2	1.3	0	0	0	0	0	0	0	0	0	0	0	0	0	0	0	0	0	0
Q9Y6W5	Q9Y6W5	Wiskott-Aldrich syndrome protein family member 2	3	6.6	0	0	0	0	0	0	0	0	0	0	0	0	0	0	0	0	0	0
REV__A6NE01	REV__A6NE01		2	0	0	0	0	0	0	0	0	0	0	0	0	0	0	0	0	0	0	5086300
REV__Q6TFL3	REV__Q6TFL3		2	0	0	7612800	4853300	11608000	7425000	7268000	0	0	0	15638000	7296500	6833500	16304000	7500400	6200100	24821000	5298500	4289800
REV__Q9UJV3	REV__Q9UJV3		2	0	0	0	0	0	0	0	0	0	0	0	0	0	0	11833000	0	0	0	8611100
